# Supplementary material for: Chlorido(10,11,12,13-tetra­hydro-4,5,9,14-tetra­aza­benzo[b]triphenyl­ene-κ2 N 4,N 5)copper(I)
Source: Acta Crystallogr Sect E Struct Rep Online. 2011 Aug 31;67(Pt 9):m1322. doi: 10.1107/S1600536811034817 (PMC3200675; doi:10.1107/S1600536811034817)
Supplement: Supplementary file 1 [file e-67-m1322-sup1.cif]

##############################################################################
#                                                                            #
# This CIF contains the data in a paper accepted for publication in          #
# Acta Crystallographica Section E. It conforms to the requirements of       #
# Notes for Authors for Acta Crystallographica Section E, and has been       #
# peer reviewed under the auspices of the IUCr Commission on Journals.       #
#                                                                            #
# Full details of the Crystallographic Information File format               #
# are given in the paper "The Crystallographic Information File (CIF):       #
# a New Standard Archive File for Crystallography" by S. R. Hall, F. H.      #
# Allen and I. D. Brown [Acta Cryst. (1991), A47, 655-685].                  #
#                                                                            #
# The current version of the core CIF dictionary is obtainable from          #
# ftp://ftp.iucr.org/pub/cif_core.dic.                                       #
#                                                                            #
# Software is freely available for graphical display of the structure(s)     #
# in this CIF. For information consult the CIF software page                 #
# http://www.iucr.org/resources/cif/software.                                #
#                                                                            #
# This file may be used for bona fide research purposes within the           #
# scientific community so long as proper attribution is given to the journal # 
# article from which it was obtained.                                        #
#                                                                            #
##############################################################################
data_global
_audit_creation_method     SHELXL-97
_journal_date_recd_electronic     2011-08-24
_journal_date_accepted     2011-08-25
_journal_name_full     'Acta Crystallographica, Section E'
_journal_year     2011
_journal_volume     67
_journal_issue      9
_journal_page_first     m1322
_journal_page_last     m1322
_journal_paper_category     QM
_journal_coeditor_code     XU5308
_publ_contact_author
;
     Dr. Seik Weng Ng
     Department of Chemistry
     University of Malaya
     50603 Kuala Lumpur
     Malaysia
;
_publ_contact_author_email     seikweng@um.edu.my
_publ_contact_author_fax     '03 7967 4193'
_publ_contact_author_phone     '03 7967 6778'
_publ_section_title
;\
Chlorido(10,11,12,13-tetrahydro-4,5,9,14-tetraazabenzo[<i>b</i>]triphenylene-\
\k^2^<i>N</i>^4^,<i>N</i>^5^)copper(I)
;
loop_
    _publ_author_name
    _publ_author_address
    'Hong, Jun'
;
Department of Chemistry
Jilin Normal University
Siping 136000
People's Republic of China
;
    'Li, Xiu-Ying'
;
Department of Chemistry
Jilin Normal University
Siping 136000
People's Republic of China
;
    'Ng, Seik Weng'
;
     Department of Chemistry
     University of Malaya
     50603 Kuala Lumpur
     Malaysia
     and
     Chemistry Department
     King Abdulaziz University
     PO Box 80203 Jeddah
     Saudi Arabia
;
_publ_section_synopsis     .
data_I
_audit_creation_method     SHELXL-97
_chemical_name_systematic
;
Chlorido(10,11,12,13-tetrahydro-4,5,9,14-tetraazabenzo[<i>b</i>]triphenylene-
\k^2^<i>N</i>^4^,<i>N</i>^5^)copper(I)
;
_chemical_name_common     ?
_chemical_formula_moiety     'C18 H14 Cl Cu N4'
_chemical_formula_sum     'C18 H14 Cl Cu N4'
_chemical_formula_iupac     '[Cu Cl (C18 H14 N4)]'
_chemical_formula_weight     385.32
_chemical_melting_point     ?
_symmetry_cell_setting     monoclinic
_symmetry_space_group_name_H-M     'P 21/c'
_symmetry_space_group_name_Hall     '-P 2ybc'
loop_
    _symmetry_equiv_pos_as_xyz
    'x, y, z'
    '-x, y+1/2, -z+1/2'
    '-x, -y, -z'
    'x, -y-1/2, z-1/2'
_cell_length_a     7.9405(10)
_cell_length_b     15.8861(19)
_cell_length_c     12.6312(16)
_cell_angle_alpha     90.00
_cell_angle_beta     99.531(2)
_cell_angle_gamma     90.00
_cell_volume     1571.4(3)
_cell_formula_units_Z     4
_cell_measurement_reflns_used     1330
_cell_measurement_theta_min     2.60
_cell_measurement_theta_max     21.72
_cell_measurement_temperature     293(2)
_exptl_crystal_description     prism
_exptl_crystal_colour     yellow
_exptl_crystal_size_max     0.15
_exptl_crystal_size_mid     0.10
_exptl_crystal_size_min     0.10
_exptl_crystal_density_diffrn     1.629
_exptl_crystal_density_meas     ?
_exptl_crystal_density_method     'not measured'
_exptl_crystal_F_000     784
_exptl_absorpt_coefficient_mu     1.566
_exptl_absorpt_correction_type     multi-scan
_exptl_absorpt_process_details     '(SADABS; Sheldrick, 1996)'
_exptl_absorpt_correction_T_min     0.7990
_exptl_absorpt_correction_T_max     0.8591
_diffrn_ambient_temperature     293(2)
_diffrn_radiation_type     MoK\a
_diffrn_radiation_wavelength     0.71073
_diffrn_radiation_source     'fine-focus sealed tube'
_diffrn_radiation_monochromator     graphite
_diffrn_measurement_device_type     'Bruker SMART APEX'
_diffrn_measurement_method     \w
_diffrn_detector_area_resol_mean     ?
_diffrn_reflns_number     8464
_diffrn_reflns_av_R_equivalents     0.0361
_diffrn_reflns_av_sigmaI/netI     0.0439
_diffrn_reflns_theta_min     2.08
_diffrn_reflns_theta_max     25.95
_diffrn_reflns_theta_full     25.95
_diffrn_measured_fraction_theta_max     0.998
_diffrn_measured_fraction_theta_full     0.998
_diffrn_reflns_limit_h_min     -9
_diffrn_reflns_limit_h_max     9
_diffrn_reflns_limit_k_min     -19
_diffrn_reflns_limit_k_max     11
_diffrn_reflns_limit_l_min     -15
_diffrn_reflns_limit_l_max     15
_diffrn_standards_number     0
_diffrn_standards_interval_count     0
_diffrn_standards_interval_time     0
_diffrn_standards_decay_%     0
_reflns_number_total     3064
_reflns_number_gt     1957
_reflns_threshold_expression     I>2\s(I)
_refine_ls_structure_factor_coef     Fsqd
_refine_ls_matrix_type     full
_refine_ls_R_factor_all     0.0778
_refine_ls_R_factor_gt     0.0423
_refine_ls_wR_factor_gt     0.0989
_refine_ls_wR_factor_ref     0.1189
_refine_ls_goodness_of_fit_ref     0.990
_refine_ls_restrained_S_all     1.002
_refine_ls_number_reflns     3064
_refine_ls_number_parameters     233
_refine_ls_number_restraints     16
_refine_ls_hydrogen_treatment     constr
_refine_ls_weighting_scheme     calc
_refine_ls_weighting_details
                 'calc w=1/[\s^2^(Fo^2^)+(0.0591P)^2^] where P=(Fo^2^+2Fc^2^)/3'
_atom_sites_solution_hydrogens     geom
_atom_sites_solution_primary     direct
_atom_sites_solution_secondary     difmap
_refine_ls_shift/su_max     0.001
_refine_ls_shift/su_mean     0.001
_refine_diff_density_max     0.260
_refine_diff_density_min     -0.340
_refine_ls_extinction_method     none
_refine_ls_extinction_coef     ?
loop_
    _atom_type_symbol
    _atom_type_description
    _atom_type_scat_dispersion_real
    _atom_type_scat_dispersion_imag
    _atom_type_scat_source
    'C' 'C' 0.0033 0.0016
                         'International Tables Vol C Tables 4.2.6.8 and 6.1.1.4'
    'H' 'H' 0.0000 0.0000
                         'International Tables Vol C Tables 4.2.6.8 and 6.1.1.4'
    'N' 'N' 0.0061 0.0033
                         'International Tables Vol C Tables 4.2.6.8 and 6.1.1.4'
    'Cl' 'Cl' 0.1484 0.1585
                         'International Tables Vol C Tables 4.2.6.8 and 6.1.1.4'
    'Cu' 'Cu' 0.3201 1.2651
                         'International Tables Vol C Tables 4.2.6.8 and 6.1.1.4'
_computing_data_collection     'APEX (Bruker, 2002)'
_computing_cell_refinement     'SAINT (Bruker, 2002)'
_computing_data_reduction     'SAINT (Bruker, 2002)'
_computing_structure_solution     'SHELXS97 (Sheldrick, 2008)'
_computing_structure_refinement     'SHELXL97 (Sheldrick, 2008)'
_computing_molecular_graphics     'X-SEED (Barbour, 2001)'
_computing_publication_material     'publCIF (Westrip, 2010)'
loop_
    _atom_site_type_symbol
    _atom_site_label
    _atom_site_fract_x
    _atom_site_fract_y
    _atom_site_fract_z
    _atom_site_U_iso_or_equiv
    _atom_site_adp_type
    _atom_site_calc_flag
    _atom_site_refinement_flags
    _atom_site_occupancy
    _atom_site_symmetry_multiplicity
    _atom_site_disorder_assembly
    _atom_site_disorder_group
    Cu Cu1 0.5949(4) 0.27795(17) 0.5683(2) 0.0588(5) Uani d P 0.667(6) 1 A 1
    Cu Cu1' 0.6063(7) 0.2766(4) 0.5259(5) 0.0618(10) Uani d P 0.333(6) 1 A 2
    Cl Cl1 0.54512(13) 0.14874(5) 0.54499(7) 0.0650(3) Uani d . 1 1 . .
    N N1 0.6098(3) 0.38256(15) 0.6466(2) 0.0497(7) Uani d . 1 1 . .
    N N2 0.6947(3) 0.36198(16) 0.4508(2) 0.0500(7) Uani d . 1 1 . .
    N N3 0.7722(3) 0.67671(15) 0.64582(18) 0.0409(6) Uani d . 1 1 . .
    N N4 0.8683(3) 0.65335(15) 0.44444(18) 0.0411(6) Uani d . 1 1 A .
    C C1 0.5643(4) 0.3927(2) 0.7432(3) 0.0567(9) Uani d . 1 1 A .
    H H1 0.5231 0.3463 0.7759 0.068 Uiso calc R 1 1 . .
    C C2 0.5758(4) 0.4695(2) 0.7973(3) 0.0538(8) Uani d . 1 1 . .
    H H2 0.5426 0.4738 0.8643 0.065 Uiso calc R 1 1 A .
    C C3 0.6361(4) 0.5382(2) 0.7512(2) 0.0479(8) Uani d . 1 1 A .
    H H3 0.6440 0.5898 0.7862 0.058 Uiso calc R 1 1 . .
    C C4 0.6863(4) 0.53036(18) 0.6501(2) 0.0392(7) Uani d . 1 1 . .
    C C5 0.7535(3) 0.60072(18) 0.5960(2) 0.0381(7) Uani d . 1 1 A .
    C C6 0.8016(3) 0.58937(18) 0.4953(2) 0.0365(7) Uani d . 1 1 . .
    C C7 0.7847(3) 0.50718(18) 0.4442(2) 0.0392(7) Uani d . 1 1 A .
    C C8 0.8325(4) 0.49183(19) 0.3433(2) 0.0478(8) Uani d . 1 1 . .
    H H8 0.8795 0.5347 0.3073 0.057 Uiso calc R 1 1 A .
    C C9 0.8091(4) 0.4130(2) 0.2986(3) 0.0560(9) Uani d . 1 1 A .
    H H9 0.8403 0.4016 0.2322 0.067 Uiso calc R 1 1 . .
    C C10 0.7377(4) 0.3504(2) 0.3545(3) 0.0584(9) Uani d . 1 1 A .
    H H10 0.7190 0.2977 0.3228 0.070 Uiso calc R 1 1 . .
    C C11 0.7182(4) 0.43948(18) 0.4953(2) 0.0416(7) Uani d . 1 1 A .
    C C12 0.6714(4) 0.45138(18) 0.6012(2) 0.0410(7) Uani d . 1 1 A .
    C C13 0.8372(4) 0.73873(17) 0.5965(2) 0.0396(7) Uani d D 1 1 A .
    C C14 0.8849(4) 0.72754(17) 0.4930(2) 0.0399(7) Uani d D 1 1 . .
    C C15 0.9599(4) 0.79779(18) 0.4360(2) 0.0517(8) Uani d D 1 1 A .
    H H15A 0.8991 0.8009 0.3629 0.062 Uiso calc PR 0.667(6) 1 A 1
    H H15B 1.0781 0.7843 0.4327 0.062 Uiso calc PR 0.667(6) 1 A 1
    H H15C 0.8721 0.8206 0.3810 0.062 Uiso calc PR 0.333(6) 1 A 2
    H H15D 1.0498 0.7752 0.4008 0.062 Uiso calc PR 0.333(6) 1 A 2
    C C16 0.9535(7) 0.8843(3) 0.4885(4) 0.0508(16) Uani d PD 0.667(6) 1 A 1
    H H16A 0.8399 0.9079 0.4697 0.061 Uiso calc PR 0.667(6) 1 A 1
    H H16B 1.0335 0.9221 0.4624 0.061 Uiso calc PR 0.667(6) 1 A 1
    C C17 0.9997(7) 0.8754(3) 0.6111(4) 0.0549(16) Uani d PD 0.667(6) 1 A 1
    H H17A 1.1104 0.8486 0.6296 0.066 Uiso calc PR 0.667(6) 1 A 1
    H H17B 1.0059 0.9306 0.6443 0.066 Uiso calc PR 0.667(6) 1 A 1
    C C16' 1.0331(12) 0.8687(5) 0.5113(7) 0.0508(16) Uani d PD 0.33 1 A 2
    H H16C 1.1404 0.8506 0.5533 0.061 Uiso calc PR 0.333(6) 1 A 2
    H H16D 1.0559 0.9172 0.4692 0.061 Uiso calc PR 0.333(6) 1 A 2
    C C17' 0.9110(14) 0.8937(4) 0.5862(7) 0.0549(16) Uani d PD 0.33 1 A 2
    H H17C 0.9632 0.9378 0.6338 0.066 Uiso calc PR 0.333(6) 1 A 2
    H H17D 0.8080 0.9166 0.5440 0.066 Uiso calc PR 0.333(6) 1 A 2
    C C18 0.8636(5) 0.82230(19) 0.6522(2) 0.0569(9) Uani d D 1 1 . .
    H H18A 0.8972 0.8131 0.7287 0.068 Uiso calc PR 0.667(6) 1 A 1
    H H18B 0.7565 0.8530 0.6414 0.068 Uiso calc PR 0.667(6) 1 A 1
    H H18C 0.7592 0.8372 0.6783 0.068 Uiso calc PR 0.333(6) 1 A 2
    H H18D 0.9525 0.8160 0.7143 0.068 Uiso calc PR 0.333(6) 1 A 2
loop_
    _atom_site_aniso_label
    _atom_site_aniso_U_11
    _atom_site_aniso_U_22
    _atom_site_aniso_U_33
    _atom_site_aniso_U_12
    _atom_site_aniso_U_13
    _atom_site_aniso_U_23
    Cu1 0.0555(6) 0.0341(5) 0.0832(13) -0.0029(4) 0.0005(9) 0.0019(9)
    Cu1' 0.0573(12) 0.0405(11) 0.085(3) -0.0055(8) 0.004(2) 0.009(2)
    Cl1 0.0841(7) 0.0418(5) 0.0688(6) -0.0144(4) 0.0114(5) 0.0013(4)
    N1 0.0432(15) 0.0390(16) 0.0676(18) 0.0012(12) 0.0107(14) 0.0075(14)
    N2 0.0509(16) 0.0357(15) 0.0606(18) 0.0034(12) 0.0012(14) -0.0063(13)
    N3 0.0453(14) 0.0362(14) 0.0418(14) -0.0020(11) 0.0089(11) 0.0008(12)
    N4 0.0440(15) 0.0365(15) 0.0424(14) -0.0003(11) 0.0059(11) 0.0005(12)
    C1 0.049(2) 0.047(2) 0.077(2) 0.0021(16) 0.0190(18) 0.0199(19)
    C2 0.053(2) 0.056(2) 0.056(2) 0.0043(17) 0.0174(16) 0.0070(18)
    C3 0.0487(19) 0.0446(19) 0.0511(19) -0.0014(15) 0.0101(15) -0.0003(16)
    C4 0.0343(16) 0.0392(18) 0.0426(18) 0.0016(13) 0.0020(13) 0.0017(14)
    C5 0.0357(16) 0.0355(16) 0.0421(17) 0.0003(13) 0.0033(13) 0.0002(14)
    C6 0.0333(15) 0.0341(16) 0.0404(17) 0.0011(12) 0.0008(13) 0.0002(13)
    C7 0.0349(16) 0.0368(17) 0.0431(17) 0.0041(13) -0.0014(13) -0.0006(14)
    C8 0.055(2) 0.0420(19) 0.0451(18) 0.0063(15) 0.0041(15) -0.0017(15)
    C9 0.064(2) 0.052(2) 0.050(2) 0.0103(17) 0.0035(17) -0.0109(17)
    C10 0.065(2) 0.039(2) 0.066(2) 0.0043(17) -0.0037(19) -0.0141(18)
    C11 0.0380(16) 0.0367(17) 0.0467(18) 0.0047(13) -0.0025(14) -0.0018(15)
    C12 0.0320(15) 0.0346(17) 0.0549(19) 0.0017(13) 0.0029(14) 0.0049(15)
    C13 0.0419(17) 0.0336(16) 0.0430(18) -0.0013(13) 0.0064(14) -0.0040(14)
    C14 0.0381(17) 0.0368(18) 0.0432(17) 0.0001(13) 0.0023(13) 0.0006(14)
    C15 0.063(2) 0.045(2) 0.0504(19) -0.0068(16) 0.0176(16) 0.0015(16)
    C16 0.062(4) 0.033(3) 0.060(3) 0.001(3) 0.017(3) 0.007(2)
    C17 0.059(4) 0.046(3) 0.057(3) -0.012(3) 0.002(3) -0.009(2)
    C16' 0.062(4) 0.033(3) 0.060(3) 0.001(3) 0.017(3) 0.007(2)
    C17' 0.059(4) 0.046(3) 0.057(3) -0.012(3) 0.002(3) -0.009(2)
    C18 0.081(2) 0.0390(19) 0.054(2) -0.0103(17) 0.0197(18) -0.0048(16)
loop_
    _geom_bond_atom_site_label_1
    _geom_bond_atom_site_label_2
    _geom_bond_site_symmetry_2
    _geom_bond_distance
    _geom_bond_publ_flag
    Cu1 Cl1 . 2.102(3) y
    Cu1 N1 . 1.928(4) y
    Cu1 N2 . 2.236(4) y
    Cu1' Cl1 . 2.112(6) y
    Cu1' N1 . 2.268(7) y
    Cu1' N2 . 1.858(6) y
    N1 C1 . 1.339(4) ?
    N1 C12 . 1.362(4) ?
    N2 C10 . 1.329(4) ?
    N2 C11 . 1.353(4) ?
    N3 C13 . 1.316(4) ?
    N3 C5 . 1.358(3) ?
    N4 C14 . 1.325(3) ?
    N4 C6 . 1.356(4) ?
    C1 C2 . 1.393(4) ?
    C1 H1 . 0.9300 ?
    C2 C3 . 1.361(4) ?
    C2 H2 . 0.9300 ?
    C3 C4 . 1.404(4) ?
    C3 H3 . 0.9300 ?
    C4 C12 . 1.395(4) ?
    C4 C5 . 1.457(4) ?
    C5 C6 . 1.399(4) ?
    C6 C7 . 1.453(4) ?
    C7 C11 . 1.402(4) ?
    C7 C8 . 1.411(4) ?
    C8 C9 . 1.374(4) ?
    C8 H8 . 0.9300 ?
    C9 C10 . 1.394(5) ?
    C9 H9 . 0.9300 ?
    C10 H10 . 0.9300 ?
    C11 C12 . 1.458(4) ?
    C13 C14 . 1.431(4) ?
    C13 C18 . 1.501(4) ?
    C14 C15 . 1.504(4) ?
    C15 C16' . 1.526(7) ?
    C15 C16 . 1.530(5) ?
    C15 H15A . 0.9700 ?
    C15 H15B . 0.9700 ?
    C15 H15C . 0.9700 ?
    C15 H15D . 0.9700 ?
    C16 C17 . 1.538(6) ?
    C16 H16A . 0.9700 ?
    C16 H16B . 0.9700 ?
    C17 C18 . 1.528(5) ?
    C17 H17A . 0.9700 ?
    C17 H17B . 0.9700 ?
    C16' C17' . 1.515(8) ?
    C16' H16C . 0.9700 ?
    C16' H16D . 0.9700 ?
    C17' C18 . 1.492(7) ?
    C17' H17C . 0.9700 ?
    C17' H17D . 0.9700 ?
    C18 H18A . 0.9700 ?
    C18 H18B . 0.9700 ?
    C18 H18C . 0.9700 ?
    C18 H18D . 0.9700 ?
loop_
    _geom_angle_atom_site_label_1
    _geom_angle_atom_site_label_2
    _geom_angle_atom_site_label_3
    _geom_angle_site_symmetry_1
    _geom_angle_site_symmetry_3
    _geom_angle
    _geom_angle_publ_flag
    N1 Cu1 Cl1 . . 155.21(19) ?
    N1 Cu1 N2 . . 80.06(15) ?
    Cl1 Cu1 N2 . . 124.71(15) ?
    N2 Cu1' Cl1 . . 150.9(4) ?
    N2 Cu1' N1 . . 80.7(2) ?
    Cl1 Cu1' N1 . . 127.9(3) ?
    C1 N1 C12 . . 117.2(3) ?
    C1 N1 Cu1 . . 124.7(2) ?
    C12 N1 Cu1 . . 118.1(2) ?
    C1 N1 Cu1' . . 136.7(3) ?
    C12 N1 Cu1' . . 106.1(2) ?
    C10 N2 C11 . . 117.8(3) ?
    C10 N2 Cu1' . . 122.8(3) ?
    C11 N2 Cu1' . . 119.3(3) ?
    C10 N2 Cu1 . . 134.2(2) ?
    C11 N2 Cu1 . . 107.9(2) ?
    C13 N3 C5 . . 117.9(2) ?
    C14 N4 C6 . . 117.7(2) ?
    N1 C1 C2 . . 123.2(3) ?
    N1 C1 H1 . . 118.4 ?
    C2 C1 H1 . . 118.4 ?
    C3 C2 C1 . . 119.4(3) ?
    C3 C2 H2 . . 120.3 ?
    C1 C2 H2 . . 120.3 ?
    C2 C3 C4 . . 119.4(3) ?
    C2 C3 H3 . . 120.3 ?
    C4 C3 H3 . . 120.3 ?
    C12 C4 C3 . . 117.8(3) ?
    C12 C4 C5 . . 119.5(3) ?
    C3 C4 C5 . . 122.7(3) ?
    N3 C5 C6 . . 120.7(3) ?
    N3 C5 C4 . . 119.0(3) ?
    C6 C5 C4 . . 120.3(3) ?
    N4 C6 C5 . . 121.4(3) ?
    N4 C6 C7 . . 118.6(3) ?
    C5 C6 C7 . . 120.0(3) ?
    C11 C7 C8 . . 117.5(3) ?
    C11 C7 C6 . . 120.0(3) ?
    C8 C7 C6 . . 122.5(3) ?
    C9 C8 C7 . . 119.4(3) ?
    C9 C8 H8 . . 120.3 ?
    C7 C8 H8 . . 120.3 ?
    C8 C9 C10 . . 118.7(3) ?
    C8 C9 H9 . . 120.6 ?
    C10 C9 H9 . . 120.6 ?
    N2 C10 C9 . . 123.6(3) ?
    N2 C10 H10 . . 118.2 ?
    C9 C10 H10 . . 118.2 ?
    N2 C11 C7 . . 122.9(3) ?
    N2 C11 C12 . . 117.4(3) ?
    C7 C11 C12 . . 119.7(3) ?
    N1 C12 C4 . . 123.0(3) ?
    N1 C12 C11 . . 116.5(3) ?
    C4 C12 C11 . . 120.5(3) ?
    N3 C13 C14 . . 121.6(2) ?
    N3 C13 C18 . . 118.4(3) ?
    C14 C13 C18 . . 120.0(2) ?
    N4 C14 C13 . . 120.8(2) ?
    N4 C14 C15 . . 117.1(3) ?
    C13 C14 C15 . . 122.1(2) ?
    C14 C15 C16' . . 112.9(4) ?
    C14 C15 C16 . . 114.5(3) ?
    C14 C15 H15A . . 108.6 ?
    C16 C15 H15A . . 108.6 ?
    C14 C15 H15B . . 108.6 ?
    C16 C15 H15B . . 108.6 ?
    H15A C15 H15B . . 107.6 ?
    C14 C15 H15C . . 109.0 ?
    C16' C15 H15C . . 109.0 ?
    C14 C15 H15D . . 109.0 ?
    C16' C15 H15D . . 109.0 ?
    H15C C15 H15D . . 107.8 ?
    C15 C16 C17 . . 109.5(3) ?
    C15 C16 H16A . . 109.8 ?
    C17 C16 H16A . . 109.8 ?
    C15 C16 H16B . . 109.8 ?
    C17 C16 H16B . . 109.8 ?
    H16A C16 H16B . . 108.2 ?
    C18 C17 C16 . . 109.2(4) ?
    C18 C17 H17A . . 109.8 ?
    C16 C17 H17A . . 109.8 ?
    C18 C17 H17B . . 109.8 ?
    C16 C17 H17B . . 109.8 ?
    H17A C17 H17B . . 108.3 ?
    C17' C16' C15 . . 111.4(6) ?
    C17' C16' H16C . . 109.3 ?
    C15 C16' H16C . . 109.3 ?
    C17' C16' H16D . . 109.3 ?
    C15 C16' H16D . . 109.3 ?
    H16C C16' H16D . . 108.0 ?
    C18 C17' C16' . . 113.4(6) ?
    C18 C17' H17C . . 108.9 ?
    C16' C17' H17C . . 108.9 ?
    C18 C17' H17D . . 108.9 ?
    C16' C17' H17D . . 108.9 ?
    H17C C17' H17D . . 107.7 ?
    C17' C18 C13 . . 116.0(4) ?
    C13 C18 C17 . . 112.4(3) ?
    C13 C18 H18A . . 109.1 ?
    C17 C18 H18A . . 109.1 ?
    C13 C18 H18B . . 109.1 ?
    C17 C18 H18B . . 109.1 ?
    H18A C18 H18B . . 107.9 ?
    C17' C18 H18C . . 108.3 ?
    C13 C18 H18C . . 108.3 ?
    C17' C18 H18D . . 108.3 ?
    C13 C18 H18D . . 108.3 ?
    H18C C18 H18D . . 107.4 ?
loop_
    _geom_torsion_atom_site_label_1
    _geom_torsion_atom_site_label_2
    _geom_torsion_atom_site_label_3
    _geom_torsion_atom_site_label_4
    _geom_torsion_site_symmetry_1
    _geom_torsion_site_symmetry_2
    _geom_torsion_site_symmetry_3
    _geom_torsion_site_symmetry_4
    _geom_torsion
    _geom_torsion_publ_flag
    N1 Cu1 Cl1 Cu1' . . . . 175.5(12) ?
    N2 Cu1 Cl1 Cu1' . . . . -6.9(7) ?
    N2 Cu1' Cl1 Cu1 . . . . 165.8(15) ?
    N1 Cu1' Cl1 Cu1 . . . . -2.1(6) ?
    Cl1 Cu1 N1 C1 . . . . -3.3(6) ?
    N2 Cu1 N1 C1 . . . . 178.7(3) ?
    Cl1 Cu1 N1 C12 . . . . 176.5(3) ?
    N2 Cu1 N1 C12 . . . . -1.5(2) ?
    Cl1 Cu1 N1 Cu1' . . . . -174.7(14) ?
    N2 Cu1 N1 Cu1' . . . . 7.3(10) ?
    N2 Cu1' N1 C1 . . . . 178.5(3) ?
    Cl1 Cu1' N1 C1 . . . . -7.5(6) ?
    N2 Cu1' N1 C12 . . . . 0.7(3) ?
    Cl1 Cu1' N1 C12 . . . . 174.7(3) ?
    N2 Cu1' N1 Cu1 . . . . -171.3(12) ?
    Cl1 Cu1' N1 Cu1 . . . . 2.8(8) ?
    Cl1 Cu1' N2 C10 . . . . 9.0(8) ?
    N1 Cu1' N2 C10 . . . . 179.3(3) ?
    Cl1 Cu1' N2 C11 . . . . -170.6(6) ?
    N1 Cu1' N2 C11 . . . . -0.3(3) ?
    Cl1 Cu1' N2 Cu1 . . . . -162.4(18) ?
    N1 Cu1' N2 Cu1 . . . . 7.9(11) ?
    N1 Cu1 N2 C10 . . . . 179.2(3) ?
    Cl1 Cu1 N2 C10 . . . . 0.2(4) ?
    N1 Cu1 N2 C11 . . . . 1.8(2) ?
    Cl1 Cu1 N2 C11 . . . . -177.18(19) ?
    N1 Cu1 N2 Cu1' . . . . -170.7(13) ?
    Cl1 Cu1 N2 Cu1' . . . . 10.3(11) ?
    C12 N1 C1 C2 . . . . 0.6(5) ?
    Cu1 N1 C1 C2 . . . . -179.6(3) ?
    Cu1' N1 C1 C2 . . . . -177.0(3) ?
    N1 C1 C2 C3 . . . . -0.1(5) ?
    C1 C2 C3 C4 . . . . -0.3(5) ?
    C2 C3 C4 C12 . . . . 0.1(4) ?
    C2 C3 C4 C5 . . . . -179.4(3) ?
    C13 N3 C5 C6 . . . . -0.2(4) ?
    C13 N3 C5 C4 . . . . 178.3(3) ?
    C12 C4 C5 N3 . . . . -178.1(3) ?
    C3 C4 C5 N3 . . . . 1.5(4) ?
    C12 C4 C5 C6 . . . . 0.5(4) ?
    C3 C4 C5 C6 . . . . -180.0(3) ?
    C14 N4 C6 C5 . . . . -0.7(4) ?
    C14 N4 C6 C7 . . . . -179.1(2) ?
    N3 C5 C6 N4 . . . . 0.1(4) ?
    C4 C5 C6 N4 . . . . -178.4(2) ?
    N3 C5 C6 C7 . . . . 178.5(2) ?
    C4 C5 C6 C7 . . . . 0.0(4) ?
    N4 C6 C7 C11 . . . . 179.2(2) ?
    C5 C6 C7 C11 . . . . 0.8(4) ?
    N4 C6 C7 C8 . . . . -1.0(4) ?
    C5 C6 C7 C8 . . . . -179.4(3) ?
    C11 C7 C8 C9 . . . . 1.4(4) ?
    C6 C7 C8 C9 . . . . -178.4(3) ?
    C7 C8 C9 C10 . . . . 0.3(5) ?
    C11 N2 C10 C9 . . . . 1.7(5) ?
    Cu1' N2 C10 C9 . . . . -177.9(3) ?
    Cu1 N2 C10 C9 . . . . -175.5(3) ?
    C8 C9 C10 N2 . . . . -1.9(5) ?
    C10 N2 C11 C7 . . . . 0.2(4) ?
    Cu1' N2 C11 C7 . . . . 179.8(3) ?
    Cu1 N2 C11 C7 . . . . 178.1(2) ?
    C10 N2 C11 C12 . . . . -179.7(3) ?
    Cu1' N2 C11 C12 . . . . -0.1(4) ?
    Cu1 N2 C11 C12 . . . . -1.8(3) ?
    C8 C7 C11 N2 . . . . -1.7(4) ?
    C6 C7 C11 N2 . . . . 178.1(3) ?
    C8 C7 C11 C12 . . . . 178.2(3) ?
    C6 C7 C11 C12 . . . . -2.0(4) ?
    C1 N1 C12 C4 . . . . -0.8(4) ?
    Cu1 N1 C12 C4 . . . . 179.4(2) ?
    Cu1' N1 C12 C4 . . . . 177.5(3) ?
    C1 N1 C12 C11 . . . . -179.2(3) ?
    Cu1 N1 C12 C11 . . . . 1.0(4) ?
    Cu1' N1 C12 C11 . . . . -0.9(3) ?
    C3 C4 C12 N1 . . . . 0.4(4) ?
    C5 C4 C12 N1 . . . . 180.0(3) ?
    C3 C4 C12 C11 . . . . 178.8(3) ?
    C5 C4 C12 C11 . . . . -1.6(4) ?
    N2 C11 C12 N1 . . . . 0.8(4) ?
    C7 C11 C12 N1 . . . . -179.1(3) ?
    N2 C11 C12 C4 . . . . -177.7(3) ?
    C7 C11 C12 C4 . . . . 2.4(4) ?
    C5 N3 C13 C14 . . . . 0.8(4) ?
    C5 N3 C13 C18 . . . . -178.1(3) ?
    C6 N4 C14 C13 . . . . 1.3(4) ?
    C6 N4 C14 C15 . . . . 179.7(3) ?
    N3 C13 C14 N4 . . . . -1.4(4) ?
    C18 C13 C14 N4 . . . . 177.5(3) ?
    N3 C13 C14 C15 . . . . -179.7(3) ?
    C18 C13 C14 C15 . . . . -0.8(4) ?
    N4 C14 C15 C16' . . . . -159.2(5) ?
    C13 C14 C15 C16' . . . . 19.2(6) ?
    N4 C14 C15 C16 . . . . 172.1(3) ?
    C13 C14 C15 C16 . . . . -9.5(5) ?
    C14 C15 C16 C17 . . . . 41.6(5) ?
    C15 C16 C17 C18 . . . . -64.6(5) ?
    C14 C15 C16' C17' . . . . -46.3(9) ?
    C16 C15 C16' C17' . . . . 53.0(8) ?
    C15 C16' C17' C18 . . . . 57.2(11) ?
    C16' C17' C18 C13 . . . . -38.7(10) ?
    C16' C17' C18 C17 . . . . 51.3(7) ?
    N3 C13 C18 C17' . . . . -170.6(5) ?
    C14 C13 C18 C17' . . . . 10.4(7) ?
    N3 C13 C18 C17 . . . . 156.8(3) ?
    C14 C13 C18 C17 . . . . -22.1(5) ?
    C16 C17 C18 C13 . . . . 54.5(5) ?
