# Supplementary material for: Chlorido(10,11,12,13-tetra­hydro-4,5,9,14-tetra­aza­benzo[b]triphenyl­ene-κ2 N 4,N 5)copper(I)
Source: Acta Crystallogr Sect E Struct Rep Online. 2011 Aug 31;67(Pt 9):m1322. doi: 10.1107/S1600536811034817 (PMC3200675; doi:10.1107/S1600536811034817)
Supplement: Supplementary file 2 [file e-67-m1322-Isup2.hkl]

# 
# h,k,l, Fc-squared, Fo-squared, sigma(Fo-squared) and status flag 
# 
data_I
_shelx_title '  P21/c' 
_shelx_refln_list_code          4 
_shelx_F_calc_maximum      238.41 
_exptl_crystal_F_000       784.00 
_reflns_d_resolution_high  0.8122 
 
loop_ 
 _symmetry_equiv_pos_as_xyz 
 'x, y, z' 
 '-x, y+1/2, -z+1/2' 
 '-x, -y, -z' 
 'x, -y-1/2, z-1/2' 
 
_cell_length_a     7.9405 
_cell_length_b    15.8861 
_cell_length_c    12.6312 
_cell_angle_alpha  90.000 
_cell_angle_beta   99.531 
_cell_angle_gamma  90.000 
 
_shelx_F_squared_multiplier     1.000 
 
loop_ 
 _refln_index_h 
 _refln_index_k 
 _refln_index_l 
 _refln_F_squared_calc 
 _refln_F_squared_meas 
 _refln_F_squared_sigma 
 _refln_observed_status 
   1   0   0     7582.19     7850.70    106.17 o 
   2   0   0      574.26      612.21     21.72 o 
   3   0   0      150.96      167.30     16.44 o 
   4   0   0     2275.81     2153.45     47.50 o 
   5   0   0     3417.76     3258.44     56.09 o 
   6   0   0      793.15      716.00     27.29 o 
   7   0   0      439.73      469.61     26.48 o 
   8   0   0        6.13       -9.28      9.28 o 
   9   0   0        1.52       21.37     15.47 o 
   1   1   0      805.35      754.05     12.80 o 
   2   1   0    55249.04    52875.36    471.99 o 
   3   1   0     6998.52     6746.23     84.80 o 
   4   1   0     2458.31     2317.72     46.22 o 
   5   1   0      729.25      764.68     21.06 o 
   6   1   0       26.86       23.03      6.15 o 
   7   1   0      158.59      145.83     14.10 o 
   8   1   0      277.30      319.36     27.76 o 
   9   1   0      161.60      120.66     19.17 o 
   0   2   0     3651.66     3892.09     56.27 o 
   1   2   0      153.14      152.95     16.92 o 
   2   2   0     6739.63     6872.11     60.70 o 
   3   2   0      176.95      227.34      9.36 o 
   4   2   0     2363.71     2409.11     34.60 o 
   5   2   0      889.09      834.96     21.72 o 
   6   2   0     1093.74     1104.03     27.69 o 
   7   2   0      205.64      215.50     14.56 o 
   8   2   0      209.34      178.00     47.86 o 
   9   2   0       87.30       92.94     26.81 o 
   1   3   0       96.78       95.46      5.30 o 
   2   3   0     3002.27     2756.17     27.89 o 
   3   3   0      712.95      635.31     11.50 o 
   4   3   0      241.95      227.08     10.66 o 
   5   3   0        1.78        0.59      3.85 o 
   6   3   0     1147.44     1143.46     29.97 o 
   7   3   0      628.87      657.55     24.93 o 
   8   3   0       27.74       34.09      9.88 o 
   9   3   0       14.22       30.99     17.24 o 
   0   4   0      822.79      877.70     18.71 o 
   1   4   0      547.78      467.00     11.34 o 
   2   4   0      130.07      128.30      8.59 o 
   3   4   0      257.95      244.43      8.00 o 
   4   4   0     4276.07     4260.65     39.26 o 
   5   4   0      918.94      961.52     20.77 o 
   6   4   0       34.12       36.18      7.22 o 
   7   4   0        0.26        8.27      7.53 o 
   8   4   0        1.56        8.50      8.67 o 
   9   4   0       42.70       49.81     19.37 o 
   1   5   0       98.22      110.64     10.88 o 
   2   5   0       22.07       20.06      3.74 o 
   3   5   0      425.75      409.14     10.17 o 
   4   5   0       93.31       96.91      6.87 o 
   5   5   0      103.88      107.63     10.97 o 
   6   5   0      371.56      385.87     21.50 o 
   7   5   0      458.60      522.80     35.22 o 
   8   5   0      153.60      129.66     20.66 o 
   9   5   0       17.74       46.98     23.65 o 
   0   6   0       25.52       41.36      6.90 o 
   1   6   0       57.08       38.97      6.45 o 
   2   6   0        0.16        1.56      3.18 o 
   3   6   0      880.68      865.98     17.55 o 
   4   6   0      999.22     1048.89     18.04 o 
   5   6   0      938.43      948.61     21.82 o 
   6   6   0      137.64      142.28     22.67 o 
   7   6   0        0.36       20.03     10.66 o 
   8   6   0        0.62       12.82     11.58 o 
   9   6   0       77.33      109.29     21.66 o 
   1   7   0      797.82      780.46     25.58 o 
   2   7   0     1227.91     1143.35     20.54 o 
   3   7   0      850.65      844.55     19.01 o 
   4   7   0       74.66       73.44      7.74 o 
   5   7   0      101.42      107.93     17.90 o 
   6   7   0      220.88      252.82     32.36 o 
   7   7   0      134.05      132.30     20.09 o 
   8   7   0       15.05       32.46     14.75 o 
   9   7   0        4.11        4.50     17.83 o 
   0   8   0     2926.22     2746.90     46.86 o 
   1   8   0      414.02      404.28     13.06 o 
   2   8   0      428.90      427.47     13.48 o 
   3   8   0       34.06       39.56      6.42 o 
   4   8   0      145.31      158.93     12.08 o 
   5   8   0      371.98      434.20     30.32 o 
   6   8   0       31.14       40.17     23.20 o 
   7   8   0       44.49       55.02     14.60 o 
   8   8   0        0.07        2.44     16.55 o 
   1   9   0      524.33      548.55     22.18 o 
   2   9   0      495.52      482.33     14.85 o 
   3   9   0       93.92       92.81      8.78 o 
   4   9   0      122.42      133.07     16.30 o 
   5   9   0      725.17      746.17     34.75 o 
   6   9   0        1.47       11.88     12.99 o 
   7   9   0        3.57        2.97     10.40 o 
   8   9   0        2.19       -6.30     11.25 o 
   0  10   0      253.63      232.84     18.80 o 
   1  10   0      996.74      953.01     20.72 o 
   2  10   0       26.20       22.62      6.12 o 
   3  10   0       22.69       23.59      8.28 o 
   4  10   0        1.82        6.28      6.96 o 
   5  10   0      933.40      990.35     40.68 o 
   6  10   0      161.79      187.17     24.02 o 
   7  10   0      105.34       77.57     25.07 o 
   8  10   0        0.05      -11.64     11.64 o 
   1  11   0        0.91       -5.80      5.80 o 
   2  11   0       13.53        2.76      6.56 o 
   3  11   0      522.23      509.38     23.88 o 
   4  11   0      750.00      713.83     26.70 o 
   5  11   0      265.21      324.20     47.64 o 
   6  11   0       33.81       18.28     18.65 o 
   7  11   0      143.11      148.47     24.05 o 
   0  12   0      429.50      405.87     26.16 o 
   1  12   0      892.69      855.51     21.78 o 
   2  12   0      849.63      824.68     27.33 o 
   3  12   0     2452.97     2490.73     59.60 o 
   4  12   0      299.95      330.77     51.56 o 
   5  12   0       37.68       45.40     14.38 o 
   6  12   0      113.51      116.72     21.01 o 
   7  12   0       61.43       64.03     18.09 o 
   1  13   0     2409.73     2354.90     46.45 o 
   2  13   0      740.12      758.79     27.20 o 
   3  13   0       37.07       36.51     10.38 o 
   4  13   0       89.42      139.71     35.62 o 
   5  13   0       40.08       29.48     13.44 o 
   6  13   0        0.68       11.92     12.78 o 
   7  13   0       23.51       18.02     15.70 o 
   0  14   0      881.52      814.92     51.69 o 
   1  14   0      594.91      573.69     26.10 o 
   2  14   0      240.69      218.89     19.13 o 
   3  14   0        9.21       13.74      9.40 o 
   4  14   0       27.20       35.98     14.07 o 
   5  14   0       74.12       91.67     45.05 o 
   6  14   0       65.82       56.84     17.91 o 
   1  15   0      370.27      421.81     56.81 o 
   2  15   0      459.73      479.62     34.11 o 
   3  15   0      582.39      609.62     30.95 o 
   4  15   0      404.96      382.92     63.64 o 
   5  15   0      152.00       97.90     35.91 o 
   6  15   0        4.03       -2.86     13.60 o 
   0  16   0     1438.75     1493.20     74.66 o 
   1  16   0     1105.71     1035.75     48.51 o 
   2  16   0      128.63      123.63     21.27 o 
   3  16   0       24.97       17.95     13.10 o 
   4  16   0      167.24      130.72     21.63 o 
   5  16   0       79.83       55.08     17.56 o 
   1  17   0       44.83       44.90     17.76 o 
   2  17   0      566.14      585.92     42.52 o 
   3  17   0      314.37      349.30     49.49 o 
   4  17   0      166.69      161.24     52.96 o 
   0  18   0      366.55      387.78     50.45 o 
   1  18   0      122.80       98.97     20.54 o 
   2  18   0       21.30       22.49     15.23 o 
   3  18   0        8.51       -9.22     20.75 o 
   1  19   0       53.47       45.19     33.97 o 
   2  19   0      203.89      242.87     45.14 o 
  -9   1   1        1.15       -9.22      9.22 o 
  -8   1   1        0.13        6.61      8.65 o 
  -7   1   1       10.97       19.82      9.44 o 
  -6   1   1       35.61       36.72      7.99 o 
  -5   1   1        0.46       -0.45      4.59 o 
  -4   1   1      348.73      356.46     12.53 o 
  -3   1   1      641.29      663.03     19.62 o 
  -2   1   1     1353.06     1352.20     19.94 o 
  -1   1   1     1270.02     1173.54     25.03 o 
   0   1   1    11292.55    10463.71     94.91 o 
   1   1   1        8.80       18.30      2.87 o 
   2   1   1    56839.46    54101.74    337.86 o 
   3   1   1     1507.66     1496.85     23.93 o 
   4   1   1        1.16       -0.60      3.44 o 
   5   1   1       72.06       74.34     10.17 o 
   6   1   1       19.64       11.74      5.60 o 
   7   1   1       38.73       44.08      9.85 o 
   8   1   1        1.86       -5.12      7.71 o 
   9   1   1        0.98        7.94     16.45 o 
  -9   2   1       47.44       27.74      9.66 o 
  -8   2   1      280.48      269.71     25.84 o 
  -7   2   1        3.22       12.93      9.03 o 
  -6   2   1       89.34      105.99     14.80 o 
  -5   2   1       23.69       22.38      6.05 o 
  -4   2   1       55.03       67.57      6.98 o 
  -3   2   1      135.95      127.37      8.50 o 
  -2   2   1      264.58      236.17      8.67 o 
  -1   2   1       30.16       23.22      5.96 o 
   0   2   1       15.09       18.58      2.24 o 
   1   2   1     1066.52      960.66     12.46 o 
   2   2   1    13746.50    14079.34     96.66 o 
   3   2   1        3.41        8.39      3.06 o 
   4   2   1     5896.57     6259.70     57.52 o 
   5   2   1      488.83      470.85     14.89 o 
   6   2   1      271.21      270.39     13.34 o 
   7   2   1      287.65      301.29     17.23 o 
   8   2   1      216.26      263.70     25.99 o 
   9   2   1       45.95       25.60     18.26 o 
  -9   3   1       23.72       20.52     17.62 o 
  -8   3   1       72.90       66.88     12.54 o 
  -7   3   1      208.01      218.07     17.58 o 
  -6   3   1     1796.74     1879.89     38.49 o 
  -5   3   1      120.31      109.04      8.52 o 
  -4   3   1      342.04      334.57     12.36 o 
  -3   3   1      326.60      285.34     10.88 o 
  -2   3   1     4585.29     4566.89     46.53 o 
  -1   3   1      177.10      154.28      6.16 o 
   0   3   1      196.71      224.01     11.15 o 
   1   3   1     1860.01     1587.73     16.24 o 
   2   3   1      590.24      577.54     10.96 o 
   3   3   1      194.39      185.79      8.66 o 
   4   3   1     4300.19     4409.39     45.50 o 
   5   3   1      584.40      567.88     16.23 o 
   6   3   1        7.14       18.70      6.22 o 
   7   3   1        0.06       -4.68      5.33 o 
   8   3   1      207.25      150.84     57.72 o 
   9   3   1       41.43       16.18     16.17 o 
  -9   4   1      143.95      108.42     28.34 o 
  -8   4   1      244.51      260.22     21.44 o 
  -7   4   1      138.93      146.72     15.36 o 
  -6   4   1      929.61     1019.00     29.10 o 
  -5   4   1       77.53       73.80     11.46 o 
  -4   4   1     1819.55     1889.29     25.57 o 
  -3   4   1      589.64      533.45     13.25 o 
  -2   4   1     2695.80     2660.75     29.44 o 
  -1   4   1      411.51      429.52     10.04 o 
   0   4   1       85.84       89.34      4.98 o 
   1   4   1       44.71       36.50      5.92 o 
   2   4   1      985.54      924.02     14.72 o 
   3   4   1      676.88      661.70     12.08 o 
   4   4   1      176.06      177.62     13.15 o 
   5   4   1        7.52        7.37      4.91 o 
   6   4   1      455.87      482.30     22.34 o 
   7   4   1      175.47      177.68     16.48 o 
   8   4   1       56.08       49.89     17.30 o 
   9   4   1        8.95       10.01     14.72 o 
  -9   5   1       18.66       -3.66     12.01 o 
  -8   5   1        0.88        0.24     16.18 o 
  -7   5   1       35.72       32.43      9.47 o 
  -6   5   1      563.39      553.34     23.22 o 
  -5   5   1      717.48      721.99     19.39 o 
  -4   5   1     1259.86     1347.56     19.76 o 
  -3   5   1        2.58        6.90      3.59 o 
  -2   5   1     1825.99     1618.81     22.70 o 
  -1   5   1     1456.91     1312.75     19.02 o 
   0   5   1     4635.27     4410.95     39.17 o 
   1   5   1      242.31      212.47     11.75 o 
   2   5   1       58.04       55.87      4.71 o 
   3   5   1      106.66       96.75      5.96 o 
   4   5   1     1196.60     1076.32     17.63 o 
   5   5   1      909.25      932.41     35.28 o 
   6   5   1       72.84       74.93     14.02 o 
   7   5   1       47.08       60.49     14.61 o 
   8   5   1       14.05        3.24      9.12 o 
   9   5   1       19.64       19.02     15.80 o 
  -9   6   1        0.57        3.71     12.21 o 
  -8   6   1       78.68       64.55     16.57 o 
  -7   6   1       14.65       24.91     16.36 o 
  -6   6   1       25.28       24.38      8.36 o 
  -5   6   1      246.74      239.86     13.84 o 
  -4   6   1     1370.10     1287.23     27.22 o 
  -3   6   1     2237.07     2005.17     28.81 o 
  -2   6   1     3513.68     3361.14     41.84 o 
  -1   6   1      147.32      147.30      9.22 o 
   0   6   1       14.09       11.87      3.53 o 
   1   6   1     3281.26     3183.36     40.59 o 
   2   6   1     3582.22     3314.03     42.62 o 
   3   6   1     4047.34     4016.17     41.17 o 
   4   6   1     1226.02     1258.51     19.65 o 
   5   6   1       97.84       96.86     13.63 o 
   6   6   1      382.17      393.80     60.76 o 
   7   6   1      183.29      170.98     21.83 o 
   8   6   1      142.52      145.54     21.97 o 
   9   6   1        1.98        5.78     12.21 o 
  -9   7   1       19.70        6.03     13.09 o 
  -8   7   1       25.43        0.92     10.73 o 
  -7   7   1      157.03      201.66     30.30 o 
  -6   7   1      401.60      416.17     31.27 o 
  -5   7   1      769.67      780.16     21.16 o 
  -4   7   1      166.39      170.58     11.34 o 
  -3   7   1      304.99      284.28     13.31 o 
  -2   7   1     4511.38     4229.11     44.90 o 
  -1   7   1    15266.26    14731.29    126.03 o 
   0   7   1     8460.96     7823.15     73.93 o 
   1   7   1     2578.09     2441.02     28.67 o 
   2   7   1     1036.20     1031.59     24.91 o 
   3   7   1      138.59      148.80      8.90 o 
   4   7   1     1209.05     1160.83     21.89 o 
   5   7   1     1159.43     1199.70     52.93 o 
   6   7   1      511.56      504.44     33.81 o 
   7   7   1       51.77       51.89     18.57 o 
   8   7   1       16.49       14.31     12.09 o 
  -8   8   1      107.10      124.27     20.92 o 
  -7   8   1       55.61       56.95     15.32 o 
  -6   8   1        2.01        7.17     10.42 o 
  -5   8   1      555.27      554.94     19.52 o 
  -4   8   1     2256.38     2270.50     35.21 o 
  -3   8   1    10582.07    10797.34     92.80 o 
  -2   8   1     3563.94     3573.58     41.99 o 
  -1   8   1      267.69      324.61     13.76 o 
   0   8   1      929.13      812.73     16.95 o 
   1   8   1     5485.31     5068.39     51.74 o 
   2   8   1     5660.58     5389.29     51.89 o 
   3   8   1     3909.58     3666.55     48.70 o 
   4   8   1      916.66      857.12     29.69 o 
   5   8   1       63.77       48.05     19.97 o 
   6   8   1      260.30      217.59     23.72 o 
   7   8   1      105.70      110.73     19.77 o 
   8   8   1       99.72      154.28     60.95 o 
  -8   9   1       22.14       47.85     16.03 o 
  -7   9   1      134.27      107.09     20.02 o 
  -6   9   1      284.83      354.85     30.85 o 
  -5   9   1      925.76      927.81     29.59 o 
  -4   9   1      384.81      402.80     17.58 o 
  -3   9   1     2702.34     2727.68     38.50 o 
  -2   9   1     1995.42     1927.37     30.41 o 
  -1   9   1     6210.05     5941.99     58.65 o 
   0   9   1     5543.14     5277.99     54.87 o 
   1   9   1     3072.99     2978.79     39.74 o 
   2   9   1        3.04        9.05      4.54 o 
   3   9   1      102.79       98.28     11.23 o 
   4   9   1     2397.80     2591.48     80.24 o 
   5   9   1     1905.32     1782.65     66.43 o 
   6   9   1      505.31      496.37     44.68 o 
   7   9   1       44.02       25.63     15.18 o 
   8   9   1      181.91      176.10     25.49 o 
  -8  10   1       93.99       91.49     21.43 o 
  -7  10   1      141.24      140.94     22.15 o 
  -6  10   1       34.42       40.20     15.02 o 
  -5  10   1      721.27      702.03     26.94 o 
  -4  10   1      465.77      482.54     40.87 o 
  -3  10   1     1101.29     1074.65     26.61 o 
  -2  10   1     1568.72     1524.43     31.96 o 
  -1  10   1       14.79       15.18      7.09 o 
   0  10   1      659.22      597.30     19.37 o 
   1  10   1     2550.97     2393.25     32.88 o 
   2  10   1     4070.77     3806.01     56.08 o 
   3  10   1     1055.50     1085.75     30.01 o 
   4  10   1      326.31      355.17     28.43 o 
   5  10   1      279.59      309.04     27.70 o 
   6  10   1     1280.70     1354.35     57.83 o 
   7  10   1      158.40      121.53     20.85 o 
   8  10   1       42.43       33.65     16.02 o 
  -8  11   1        0.57       -3.03     14.88 o 
  -7  11   1       98.84       96.00     21.06 o 
  -6  11   1      204.87      275.02     58.51 o 
  -5  11   1      230.96      217.86     24.29 o 
  -4  11   1     1332.63     1377.18     56.98 o 
  -3  11   1       59.89       64.83     20.46 o 
  -2  11   1      147.65      143.00     18.87 o 
  -1  11   1     2059.21     2020.56     38.73 o 
   0  11   1     1639.70     1592.50     27.79 o 
   1  11   1       67.28       59.64      9.83 o 
   2  11   1       27.63       27.75      8.95 o 
   3  11   1     2226.50     2124.35     43.51 o 
   4  11   1     2567.84     2565.39     65.05 o 
   5  11   1      272.66      224.00     25.05 o 
   6  11   1        2.99       -5.42     16.47 o 
   7  11   1      174.71      150.60     31.46 o 
  -7  12   1      301.03      365.18     47.51 o 
  -6  12   1      267.85      263.99     35.60 o 
  -5  12   1       30.25       25.57     20.88 o 
  -4  12   1        7.25       16.25      8.54 o 
  -3  12   1       26.73       32.41      9.73 o 
  -2  12   1     3181.46     3229.30     54.84 o 
  -1  12   1      861.77      898.90     28.00 o 
   0  12   1       17.29       16.58      7.28 o 
   1  12   1      661.98      639.37     23.84 o 
   2  12   1     1364.78     1367.18     43.96 o 
   3  12   1      443.71      449.09     24.85 o 
   4  12   1       20.35       19.09     18.78 o 
   5  12   1       17.26        6.54     11.74 o 
   6  12   1      213.28      249.42     27.92 o 
   7  12   1       66.65       62.39     17.86 o 
  -7  13   1       62.49       56.74     19.80 o 
  -6  13   1      102.19      115.70     21.38 o 
  -5  13   1      408.98      406.33     34.47 o 
  -4  13   1      611.15      585.98     30.45 o 
  -3  13   1        3.94        1.43      7.89 o 
  -2  13   1      122.35      157.85     15.84 o 
  -1  13   1     1085.51     1070.29     31.64 o 
   0  13   1     1525.52     1424.79     35.04 o 
   1  13   1       15.27        5.22      7.72 o 
   2  13   1        0.38      -10.57     10.57 o 
   3  13   1       48.88       75.24     15.84 o 
   4  13   1      446.73      423.28     72.82 o 
   5  13   1      223.53      253.14     30.33 o 
   6  13   1       38.03       15.42     14.44 o 
   7  13   1        0.02      -10.82     10.82 o 
  -6  14   1        9.47       -7.82     12.86 o 
  -5  14   1        1.35      -11.37     12.12 o 
  -4  14   1      155.76      191.03     23.48 o 
  -3  14   1      204.06      183.88     24.14 o 
  -2  14   1      219.85      228.88     19.31 o 
  -1  14   1      264.57      227.37     31.32 o 
   0  14   1       47.58       33.95     10.35 o 
   1  14   1       74.15       91.54     13.88 o 
   2  14   1      829.39      786.78     48.11 o 
   3  14   1       71.35       60.62     15.28 o 
   4  14   1        1.73        4.66     11.49 o 
   5  14   1       22.95        8.41     34.48 o 
   6  14   1      240.07      198.19     56.08 o 
  -6  15   1       33.99       30.17     25.78 o 
  -5  15   1      155.97      181.45     26.63 o 
  -4  15   1       23.69       13.02     12.01 o 
  -3  15   1        0.03        0.99      8.37 o 
  -2  15   1      410.10      416.31     81.13 o 
  -1  15   1      386.50      382.52     34.02 o 
   0  15   1      601.73      520.19     45.69 o 
   1  15   1      178.24      162.39     17.01 o 
   2  15   1       28.61       37.79     11.71 o 
   3  15   1       25.01       13.37     16.52 o 
   4  15   1      253.61      270.38     33.47 o 
   5  15   1      173.22      146.88     23.62 o 
   6  15   1       23.58       43.43     17.77 o 
  -5  16   1        6.73        3.12     12.28 o 
  -4  16   1      166.96      197.55     25.76 o 
  -3  16   1      325.38      352.72     32.83 o 
  -2  16   1      133.38      165.55     24.30 o 
  -1  16   1        0.97      -10.29     10.29 o 
   0  16   1      158.52      145.11     22.91 o 
   1  16   1      124.05      119.75     21.44 o 
   2  16   1      430.49      418.48     27.26 o 
   3  16   1      220.83      243.16     26.67 o 
   4  16   1       12.20       25.87     14.92 o 
   5  16   1        5.00       27.90     15.76 o 
  -4  17   1       18.18       19.86     23.47 o 
  -3  17   1        7.70        7.57     17.96 o 
  -2  17   1      101.55       41.43     26.84 o 
  -1  17   1      432.98      438.34     75.94 o 
   0  17   1      267.74      230.16     28.39 o 
   1  17   1      117.67       79.86     19.61 o 
   2  17   1       30.04        9.36     19.21 o 
   3  17   1       23.18       10.93     13.13 o 
   4  17   1       46.46       11.99     13.83 o 
  -3  18   1       86.23       78.16     30.21 o 
  -2  18   1        7.09       -4.61     13.15 o 
  -1  18   1        0.85       -7.85     13.08 o 
   0  18   1       24.08        9.50     20.37 o 
   1  18   1       31.81       18.13     14.48 o 
   2  18   1       36.43       18.01     24.65 o 
   3  18   1        2.49        3.16     21.86 o 
  -2  19   1        1.28       -9.22     13.50 o 
  -1  19   1        6.28        3.49     13.97 o 
   0  19   1        1.22      -13.71     13.71 o 
   1  19   1        0.36        0.84     14.18 o 
   2  19   1       34.33       72.47     28.85 o 
  -9   0   2        0.56        0.91     14.45 o 
  -8   0   2        2.04       -0.87     12.15 o 
  -7   0   2      529.29      549.42     47.86 o 
  -6   0   2      656.63      633.76     38.88 o 
  -5   0   2       54.67       31.09     11.95 o 
  -4   0   2      552.25      484.75     27.86 o 
  -3   0   2     2579.08     2573.04     60.88 o 
  -2   0   2    17270.25    16426.49    225.98 o 
  -1   0   2     5171.89     5138.66     57.28 o 
   0   0   2    34565.12    30892.44    400.73 o 
   1   0   2     3821.10     3676.72     43.71 o 
   2   0   2     4595.50     4683.72     57.35 o 
   3   0   2     3359.69     3227.16     38.16 o 
   4   0   2     1532.40     1458.29     40.17 o 
   5   0   2      287.70      254.29     14.61 o 
   6   0   2      110.82      112.37     14.85 o 
   7   0   2       12.55       12.91      9.35 o 
   8   0   2       25.61       30.33     16.56 o 
  -9   1   2       83.89       79.19     13.51 o 
  -8   1   2       54.75       63.90     14.46 o 
  -7   1   2       27.98       23.03     18.23 o 
  -6   1   2      193.42      206.69     19.22 o 
  -5   1   2     1396.43     1344.99     48.47 o 
  -4   1   2     5164.99     5031.19     73.08 o 
  -3   1   2     4194.24     3876.39     45.72 o 
  -2   1   2      915.03      895.37     16.87 o 
  -1   1   2     5116.96     4982.27     39.48 o 
   0   1   2      334.44      363.52      9.45 o 
   1   1   2    12727.72    12665.48     85.30 o 
   2   1   2    46374.38    45541.58    319.41 o 
   3   1   2      519.25      446.27     14.47 o 
   4   1   2      704.32      720.10     21.04 o 
   5   1   2      209.03      209.62     10.66 o 
   6   1   2      529.95      529.56     15.87 o 
   7   1   2      182.75      221.11     15.15 o 
   8   1   2       79.78       84.25     16.84 o 
   9   1   2        0.41        3.52     14.68 o 
  -9   2   2        2.31       -0.21      9.98 o 
  -8   2   2       40.44       53.36     14.38 o 
  -7   2   2      637.29      656.25     37.57 o 
  -6   2   2      908.01      926.93     27.33 o 
  -5   2   2      789.76      766.56     17.59 o 
  -4   2   2      109.35      125.56      8.77 o 
  -3   2   2     1313.56     1280.26     31.01 o 
  -2   2   2     4800.80     4509.28     67.90 o 
  -1   2   2    16407.83    15828.97    123.61 o 
   0   2   2    18400.76    17102.27    154.39 o 
   1   2   2      139.70      139.25      7.66 o 
   2   2   2     3154.84     3375.22     31.90 o 
   3   2   2     2606.34     2551.43     29.34 o 
   4   2   2    16958.24    16786.91    110.96 o 
   5   2   2      998.50      975.47     25.17 o 
   6   2   2        0.53       -1.55      4.72 o 
   7   2   2        1.67        2.03      5.97 o 
   8   2   2      207.44      223.47     23.84 o 
   9   2   2       72.48       41.99     20.95 o 
  -9   3   2      121.24      124.05     16.46 o 
  -8   3   2      104.49      109.53     18.03 o 
  -7   3   2       59.66       59.76     13.70 o 
  -6   3   2       48.00       26.29     22.28 o 
  -5   3   2      724.04      765.37     67.47 o 
  -4   3   2     2977.54     2909.33     42.39 o 
  -3   3   2     4435.97     4336.54     87.51 o 
  -2   3   2      375.55      374.00     11.57 o 
  -1   3   2      731.55      702.68     14.18 o 
   0   3   2     3794.71     3615.17     45.45 o 
   1   3   2     2304.17     2272.90     29.38 o 
   2   3   2     1426.78     1319.50     17.54 o 
   3   3   2      265.76      253.01      9.81 o 
   4   3   2     3378.79     3566.46     40.33 o 
   5   3   2      133.65      130.86      9.15 o 
   6   3   2     2231.25     2231.94     32.40 o 
   7   3   2      342.52      331.22     27.10 o 
   8   3   2       22.27       32.72     13.27 o 
   9   3   2       26.53       12.51     17.59 o 
  -9   4   2        5.90       15.96     15.77 o 
  -8   4   2        8.56        9.61      8.41 o 
  -7   4   2        2.24        7.91      9.13 o 
  -6   4   2      303.32      289.08     43.16 o 
  -5   4   2     2660.34     2683.99     54.68 o 
  -4   4   2     2512.02     2575.36     62.23 o 
  -3   4   2        7.37       17.43      5.47 o 
  -2   4   2      221.25      219.88     10.56 o 
  -1   4   2     1427.95     1301.36     23.40 o 
   0   4   2        8.79        9.01      2.53 o 
   1   4   2        8.88       11.43      5.58 o 
   2   4   2      846.24      819.99     18.35 o 
   3   4   2      158.95      154.20      8.30 o 
   4   4   2      254.61      236.19     11.63 o 
   5   4   2      157.46      185.98     11.58 o 
   6   4   2      472.96      529.41     24.89 o 
   7   4   2        1.99       22.29     11.53 o 
   8   4   2      288.50      298.89     28.12 o 
   9   4   2       71.78      118.88     21.90 o 
  -9   5   2        4.43       -0.39     21.26 o 
  -8   5   2      268.96      278.05     28.28 o 
  -7   5   2      562.75      574.45     27.31 o 
  -6   5   2       27.77       22.62      8.40 o 
  -5   5   2       42.82       59.81      8.84 o 
  -4   5   2      406.51      497.20     17.62 o 
  -3   5   2     2781.43     2728.44     34.52 o 
  -2   5   2     4710.47     4694.93     46.01 o 
  -1   5   2      377.39      388.76     13.76 o 
   0   5   2      583.49      556.18     15.99 o 
   1   5   2      181.22      150.79      9.28 o 
   2   5   2      178.88      190.38      6.71 o 
   3   5   2      445.75      473.77     10.16 o 
   4   5   2      199.59      203.43      9.27 o 
   5   5   2      675.96      713.03     22.94 o 
   6   5   2      719.35      785.54     33.69 o 
   7   5   2      200.48      199.53     19.07 o 
   8   5   2       39.14       34.04     17.36 o 
   9   5   2        0.92        2.52     12.22 o 
  -9   6   2       39.99       29.71     14.63 o 
  -8   6   2       39.09       58.76     19.15 o 
  -7   6   2      102.38      130.43     36.23 o 
  -6   6   2      270.40      296.67     20.25 o 
  -5   6   2      491.52      509.63     18.08 o 
  -4   6   2      282.93      258.90     13.79 o 
  -3   6   2       29.86       33.54      5.46 o 
  -2   6   2      224.44      306.65     12.23 o 
  -1   6   2      779.79      785.94     27.87 o 
   0   6   2      564.85      590.49     12.40 o 
   1   6   2     2236.73     2380.51     24.75 o 
   2   6   2      689.75      666.06     23.38 o 
   3   6   2     1042.22      930.72     14.68 o 
   4   6   2      578.64      568.71     20.02 o 
   5   6   2       48.36       71.23     11.26 o 
   6   6   2        7.35       16.75     10.26 o 
   7   6   2       55.96       51.09     23.06 o 
   8   6   2      187.39      181.89     49.72 o 
  -9   7   2       18.48       12.95     15.08 o 
  -8   7   2       62.79       44.86     22.79 o 
  -7   7   2       22.74       29.62     12.28 o 
  -6   7   2       69.41       96.05     11.07 o 
  -5   7   2      135.08      155.64     11.97 o 
  -4   7   2      290.60      351.93     16.46 o 
  -3   7   2      267.57      313.99     14.43 o 
  -2   7   2      420.75      409.33     13.36 o 
  -1   7   2     3800.01     4260.74     44.82 o 
   0   7   2      466.07      466.26     12.04 o 
   1   7   2        2.82        5.74      2.95 o 
   2   7   2      209.17      226.66     10.43 o 
   3   7   2       17.81       20.58      5.70 o 
   4   7   2      192.31      222.41     15.63 o 
   5   7   2      161.37      143.38     22.37 o 
   6   7   2      235.92      239.37     35.02 o 
   7   7   2       83.68       69.09     16.57 o 
   8   7   2       39.88       21.69     13.57 o 
  -8   8   2       23.83       14.89     11.78 o 
  -7   8   2        0.89       -4.10     10.46 o 
  -6   8   2       30.20       24.41     14.00 o 
  -5   8   2       10.54       17.56      6.44 o 
  -4   8   2        0.28       -5.57      6.29 o 
  -3   8   2      941.49     1024.44     22.75 o 
  -2   8   2      564.32      521.34     21.37 o 
  -1   8   2      244.96      335.39     13.15 o 
   0   8   2     1240.05     1261.01     21.19 o 
   1   8   2      162.42      150.53      7.46 o 
   2   8   2      183.20      162.88     10.37 o 
   3   8   2      471.29      442.50     28.05 o 
   4   8   2      204.31      218.39     35.23 o 
   5   8   2      104.45      124.99     17.38 o 
   6   8   2        1.83        3.07      9.28 o 
   7   8   2       44.37        6.29     10.46 o 
   8   8   2       62.31       41.66     22.82 o 
  -8   9   2        1.28        3.37     12.14 o 
  -7   9   2       30.23       17.71     26.26 o 
  -6   9   2       14.93       19.04     11.57 o 
  -5   9   2      105.91      117.27     12.75 o 
  -4   9   2       46.96       57.28      8.81 o 
  -3   9   2      228.35      255.16     14.54 o 
  -2   9   2      276.22      318.49     15.16 o 
  -1   9   2       81.16       99.59     10.03 o 
   0   9   2        1.54       -2.90      3.59 o 
   1   9   2      825.82      857.54     16.99 o 
   2   9   2      554.86      538.24     28.18 o 
   3   9   2      449.18      474.96     20.55 o 
   4   9   2        1.76       -1.01     14.62 o 
   5   9   2        6.93        3.17     10.29 o 
   6   9   2      104.73      109.32     18.23 o 
   7   9   2      240.38      218.58     32.12 o 
   8   9   2       75.08       45.45     21.53 o 
  -8  10   2        4.19        6.03     15.32 o 
  -7  10   2       37.83       43.74     15.49 o 
  -6  10   2       15.13       -2.25     10.87 o 
  -5  10   2      121.20      163.04     26.89 o 
  -4  10   2       35.63       32.57      7.94 o 
  -3  10   2      327.03      318.42     27.26 o 
  -2  10   2       26.21       30.63      6.67 o 
  -1  10   2      397.84      417.41     19.03 o 
   0  10   2      522.70      505.61     23.81 o 
   1  10   2      437.67      430.02     22.15 o 
   2  10   2      169.32      181.44     15.00 o 
   3  10   2      112.82      124.62     17.09 o 
   4  10   2       61.04       44.89     13.52 o 
   5  10   2      392.43      388.59     31.01 o 
   6  10   2       34.19       15.29     11.73 o 
   7  10   2      757.57      697.50     44.82 o 
  -8  11   2       12.66       11.28     15.69 o 
  -7  11   2       75.24       80.98     19.48 o 
  -6  11   2        7.52       12.30     12.57 o 
  -5  11   2       20.14       14.59      8.66 o 
  -4  11   2       46.51       45.20     10.93 o 
  -3  11   2        9.29        2.09      6.20 o 
  -2  11   2        0.42        2.77      6.19 o 
  -1  11   2       23.51       23.63      6.87 o 
   0  11   2       48.86       51.58      7.08 o 
   1  11   2       17.38       22.25      9.41 o 
   2  11   2       69.67       59.25     10.50 o 
   3  11   2       25.29       28.93     11.94 o 
   4  11   2       73.98       96.12     41.53 o 
   5  11   2      998.67      926.11     41.19 o 
   6  11   2      129.26      132.50     21.84 o 
   7  11   2       36.25       17.97     23.70 o 
  -7  12   2       83.80       78.64     19.78 o 
  -6  12   2       80.11       65.31     17.27 o 
  -5  12   2      133.71      122.87     17.49 o 
  -4  12   2        1.17       -1.57      7.38 o 
  -3  12   2        1.76       -0.80      6.77 o 
  -2  12   2      771.21      731.87     21.67 o 
  -1  12   2      128.76      135.28     14.26 o 
   0  12   2       84.07       85.02     11.98 o 
   1  12   2      254.51      224.74     17.45 o 
   2  12   2      170.60      201.36     17.28 o 
   3  12   2      563.31      537.19     49.44 o 
   4  12   2       83.22       84.66     16.87 o 
   5  12   2        3.52        3.01     11.78 o 
   6  12   2        4.82        4.15     13.81 o 
   7  12   2       11.11       18.40     15.69 o 
  -7  13   2        6.70        7.05     14.30 o 
  -6  13   2       28.77       16.92     14.79 o 
  -5  13   2      361.34      360.43     84.05 o 
  -4  13   2      781.19      766.32     38.04 o 
  -3  13   2       47.37       74.69     12.62 o 
  -2  13   2      569.44      613.58     26.77 o 
  -1  13   2      268.43      275.47     19.76 o 
   0  13   2     1775.59     1699.65     39.74 o 
   1  13   2     1793.19     1764.69     50.18 o 
   2  13   2      426.24      420.17     24.62 o 
   3  13   2      260.41      231.78     32.59 o 
   4  13   2       30.58       22.45     12.40 o 
   5  13   2       14.77       25.14     13.97 o 
   6  13   2       56.93       55.20     17.18 o 
  -6  14   2      114.96      145.56     24.49 o 
  -5  14   2       11.00       10.01     13.39 o 
  -4  14   2        3.86       -7.65      7.65 o 
  -3  14   2      538.63      486.71     28.07 o 
  -2  14   2     1308.36     1365.57     37.15 o 
  -1  14   2      228.76      214.65     18.58 o 
   0  14   2     2568.62     2474.88     49.53 o 
   1  14   2     2552.06     2586.30     66.08 o 
   2  14   2      126.82      152.82     20.53 o 
   3  14   2      681.66      713.80     55.51 o 
   4  14   2      527.52      464.71     56.18 o 
   5  14   2      206.74      183.15     24.89 o 
   6  14   2       66.68       48.76     20.73 o 
  -6  15   2       68.29       60.35     18.91 o 
  -5  15   2      398.49      476.16     39.02 o 
  -4  15   2      189.34      215.86     20.80 o 
  -3  15   2      266.51      340.57     35.69 o 
  -2  15   2      254.68      272.28     54.18 o 
  -1  15   2       50.52       43.31     26.55 o 
   0  15   2      460.85      456.91     26.43 o 
   1  15   2       79.53       84.17     13.59 o 
   2  15   2     1853.30     1854.43     56.62 o 
   3  15   2     1223.79     1192.27     47.22 o 
   4  15   2       30.95       43.48     16.29 o 
   5  15   2        0.99        8.88     13.91 o 
  -5  16   2        4.75       17.46     13.94 o 
  -4  16   2       37.92       48.48     18.06 o 
  -3  16   2      373.14      356.74     38.18 o 
  -2  16   2      796.89      878.19     47.04 o 
  -1  16   2      491.32      553.21     89.53 o 
   0  16   2      397.47      386.61     33.44 o 
   1  16   2       66.80       84.94     14.45 o 
   2  16   2       15.94        4.96     11.36 o 
   3  16   2        3.81       -3.80     10.91 o 
   4  16   2      245.77      277.78     30.37 o 
   5  16   2      145.36       82.28     36.63 o 
  -4  17   2      381.42      353.49     51.29 o 
  -3  17   2      145.62      216.71     28.74 o 
  -2  17   2       74.39       81.90     28.03 o 
  -1  17   2       27.81       27.57     14.82 o 
   0  17   2      349.33      375.17     35.72 o 
   1  17   2      304.69      289.02     30.37 o 
   2  17   2      465.57      421.47     34.32 o 
   3  17   2       44.36       38.95     24.26 o 
   4  17   2        3.94       11.01     13.99 o 
  -3  18   2       15.49       17.51     19.31 o 
  -2  18   2      145.37      164.69     40.57 o 
  -1  18   2      279.35      270.57     31.05 o 
   0  18   2      193.25      187.61     26.60 o 
   1  18   2       14.85       -6.36     20.46 o 
   2  18   2      122.75       98.47     30.72 o 
   3  18   2      194.61      198.03     35.59 o 
  -2  19   2       41.24       78.40     20.49 o 
  -1  19   2       18.06       -9.03     14.41 o 
   0  19   2       55.86       62.25     18.84 o 
   1  19   2      246.15      328.02     52.12 o 
  -9   1   3        1.77       25.61     12.87 o 
  -8   1   3        1.28        2.02      9.72 o 
  -7   1   3       53.11       62.75     11.10 o 
  -6   1   3      336.11      383.21     31.69 o 
  -5   1   3       61.11       75.90      9.44 o 
  -4   1   3      576.33      584.12     22.62 o 
  -3   1   3      531.89      515.50     18.89 o 
  -2   1   3      229.39      226.88      9.88 o 
  -1   1   3      506.62      557.54     12.74 o 
   0   1   3      973.69     1002.51     12.63 o 
   1   1   3       39.28       32.90      4.36 o 
   2   1   3        4.67       10.15      2.96 o 
   3   1   3      380.10      414.57     10.35 o 
   4   1   3      168.74      185.29      7.98 o 
   5   1   3       33.12       38.61      5.97 o 
   6   1   3        9.18       24.01     17.77 o 
   7   1   3        0.21       -0.25      6.55 o 
   8   1   3       31.03       32.53     12.91 o 
  -9   2   3       33.15       38.35     13.91 o 
  -8   2   3      178.24      171.08     21.43 o 
  -7   2   3       52.14       43.22     20.10 o 
  -6   2   3      192.83      188.70     19.39 o 
  -5   2   3      569.06      623.19     62.63 o 
  -4   2   3      321.91      318.01     44.76 o 
  -3   2   3      146.62      137.30      9.78 o 
  -2   2   3      857.28      822.40     20.27 o 
  -1   2   3      209.28      229.80      9.06 o 
   0   2   3      348.41      352.69      7.78 o 
   1   2   3     4046.75     4028.98     32.19 o 
   2   2   3      230.76      242.81      7.94 o 
   3   2   3     1158.85     1155.79     17.49 o 
   4   2   3     5440.74     5542.15     42.97 o 
   5   2   3      165.98      168.67     10.70 o 
   6   2   3       12.10       13.19      6.39 o 
   7   2   3        1.21       -2.48      7.92 o 
   8   2   3        1.98        7.05     11.55 o 
   9   2   3        0.14       -2.00     14.31 o 
  -9   3   3        0.37       -8.50      9.07 o 
  -8   3   3       52.34       39.78     13.04 o 
  -7   3   3      644.79      721.29     41.37 o 
  -6   3   3      438.84      476.93     39.34 o 
  -5   3   3      223.97      244.32     20.03 o 
  -4   3   3     1300.38     1290.65     46.28 o 
  -3   3   3        9.60        4.11      4.07 o 
  -2   3   3       31.34       41.92      5.67 o 
  -1   3   3      748.13      822.58     16.69 o 
   0   3   3      167.01      188.48      6.67 o 
   1   3   3     2587.44     2587.56     27.32 o 
   2   3   3      706.27      651.74     15.51 o 
   3   3   3      208.81      178.61      8.24 o 
   4   3   3     3496.57     3571.57     37.16 o 
   5   3   3       41.34       33.32      7.01 o 
   6   3   3     2364.19     2286.96     45.23 o 
   7   3   3       62.69       72.04     12.85 o 
   8   3   3       33.81       33.51     13.30 o 
   9   3   3       10.66       18.19     13.10 o 
  -9   4   3       70.60       56.54     13.19 o 
  -8   4   3       12.74       12.53     10.78 o 
  -7   4   3      180.18      203.39     21.94 o 
  -6   4   3      114.38       73.01     13.34 o 
  -5   4   3      214.58      216.08     42.14 o 
  -4   4   3     2320.88     2465.70     56.67 o 
  -3   4   3      108.95      133.85     11.07 o 
  -2   4   3       18.31        8.71      4.11 o 
  -1   4   3      531.68      480.40     13.34 o 
   0   4   3       93.87      113.40      6.89 o 
   1   4   3      567.25      498.21     17.37 o 
   2   4   3      501.60      469.65      9.96 o 
   3   4   3        0.13        6.36      3.47 o 
   4   4   3       27.65       25.63      5.20 o 
   5   4   3      486.03      498.80     17.63 o 
   6   4   3     2712.08     2683.29     42.48 o 
   7   4   3      218.06      285.65     60.56 o 
   8   4   3       42.23       34.37     19.80 o 
  -9   5   3       22.34       15.36     13.90 o 
  -8   5   3       20.89       10.42      8.63 o 
  -7   5   3       42.62       41.29     12.72 o 
  -6   5   3      459.79      437.96     28.81 o 
  -5   5   3       91.80      113.73     11.80 o 
  -4   5   3      660.17      746.18     23.74 o 
  -3   5   3     2876.14     3148.89     44.39 o 
  -2   5   3     7154.75     7078.90     79.92 o 
  -1   5   3     1487.26     1320.16     20.35 o 
   0   5   3     1445.30     1390.29     18.71 o 
   1   5   3      147.35      151.45      9.28 o 
   2   5   3      141.00      131.62     10.46 o 
   3   5   3     3075.58     3128.33     34.75 o 
   4   5   3     1446.66     1423.80     31.22 o 
   5   5   3      437.83      441.21     20.88 o 
   6   5   3      300.99      267.21     16.52 o 
   7   5   3        1.16        3.37     10.17 o 
   8   5   3      332.33      354.99     32.30 o 
  -9   6   3        6.08       19.56     17.89 o 
  -8   6   3       51.43      103.08     19.87 o 
  -7   6   3       13.56        8.62      7.78 o 
  -6   6   3      145.97      149.28     12.95 o 
  -5   6   3     1042.22     1050.72     28.47 o 
  -4   6   3     2370.42     2322.81     40.61 o 
  -3   6   3     1874.19     1859.11     29.39 o 
  -2   6   3     3636.89     4022.70     44.23 o 
  -1   6   3     2860.79     2848.36     33.41 o 
   0   6   3     5193.53     4917.36     45.23 o 
   1   6   3    18082.87    18244.47    153.55 o 
   2   6   3     3492.99     3281.07     42.00 o 
   3   6   3      144.92      114.20     11.20 o 
   4   6   3       13.35        1.61      5.79 o 
   5   6   3       18.13       17.75      7.87 o 
   6   6   3      446.66      495.32     33.40 o 
   7   6   3       86.01       63.68     15.89 o 
   8   6   3       97.33       77.98     18.21 o 
  -9   7   3        1.78       -2.56     11.98 o 
  -8   7   3       41.27       38.60     14.68 o 
  -7   7   3       80.92       89.65     14.26 o 
  -6   7   3      214.04      211.08     18.55 o 
  -5   7   3        2.00       -3.06      5.07 o 
  -4   7   3      549.58      528.91     17.65 o 
  -3   7   3     2370.82     2335.86     34.60 o 
  -2   7   3     3532.38     3074.57     42.10 o 
  -1   7   3    13716.24    14019.18    108.13 o 
   0   7   3     4953.28     5018.71     47.43 o 
   1   7   3     1064.65     1257.27     25.81 o 
   2   7   3      728.14      686.53     18.98 o 
   3   7   3     1476.67     1383.62     31.33 o 
   4   7   3     1868.16     1769.49     59.69 o 
   5   7   3      414.77      428.94     28.42 o 
   6   7   3      147.06      171.64     30.11 o 
   7   7   3        5.92       -2.81     10.48 o 
   8   7   3       70.51       47.30     26.56 o 
  -8   8   3        4.94       16.19     12.87 o 
  -7   8   3        6.50       -5.62      9.44 o 
  -6   8   3      373.07      335.07     19.37 o 
  -5   8   3      839.76      880.00     24.25 o 
  -4   8   3      747.24      703.59     26.79 o 
  -3   8   3      928.57      921.67     22.06 o 
  -2   8   3       37.96       41.38      6.45 o 
  -1   8   3     3995.82     4312.73     47.03 o 
   0   8   3     2530.32     2152.12     28.41 o 
   1   8   3     5014.58     4635.89     80.41 o 
   2   8   3     2427.41     2173.63     37.12 o 
   3   8   3      719.44      664.50     29.57 o 
   4   8   3        4.29       -1.89      7.75 o 
   5   8   3      150.35      155.49     15.67 o 
   6   8   3      312.73      268.53     60.81 o 
   7   8   3      163.56      171.06     24.12 o 
   8   8   3      112.61      111.93     21.58 o 
  -8   9   3      135.17      154.11     30.30 o 
  -7   9   3       69.27       83.09     18.54 o 
  -6   9   3      219.61      242.57     20.65 o 
  -5   9   3       48.97       41.48      8.89 o 
  -4   9   3      498.03      485.21     21.05 o 
  -3   9   3     1800.19     1843.76     35.96 o 
  -2   9   3     1768.28     1810.66     31.84 o 
  -1   9   3     3905.09     3689.57     43.95 o 
   0   9   3      461.89      425.84     13.94 o 
   1   9   3        1.55       -0.02      5.56 o 
   2   9   3      824.39      778.80     32.00 o 
   3   9   3     1609.82     1514.30     66.72 o 
   4   9   3      658.25      643.48     31.82 o 
   5   9   3      159.38      151.54     31.72 o 
   6   9   3       16.78       22.32     26.01 o 
   7   9   3      324.81      376.90     33.46 o 
   8   9   3      213.94      204.32     27.43 o 
  -8  10   3      182.95      207.98     28.75 o 
  -7  10   3        0.14        8.19     12.97 o 
  -6  10   3      131.55      107.92     15.07 o 
  -5  10   3      311.45      345.91     24.48 o 
  -4  10   3      413.55      413.05     20.40 o 
  -3  10   3     1193.50     1201.99     30.48 o 
  -2  10   3        7.03        5.51      5.40 o 
  -1  10   3      335.02      344.60     20.05 o 
   0  10   3     1135.21     1135.90     22.08 o 
   1  10   3     1856.33     1754.94     36.24 o 
   2  10   3     1066.28     1090.97     28.99 o 
   3  10   3        6.61        7.42      9.48 o 
   4  10   3      102.05      113.76     18.10 o 
   5  10   3      763.59      671.24     59.61 o 
   6  10   3      319.11      282.08     28.29 o 
   7  10   3       27.85       21.48     12.44 o 
  -8  11   3        1.25       -1.88     14.03 o 
  -7  11   3       69.39      100.98     21.45 o 
  -6  11   3      366.68      411.90     34.93 o 
  -5  11   3      259.62      286.67     22.19 o 
  -4  11   3        0.45        9.03      7.04 o 
  -3  11   3      306.59      337.32     18.46 o 
  -2  11   3      261.57      301.81     16.20 o 
  -1  11   3      250.79      232.43     13.52 o 
   0  11   3      331.98      366.18     21.07 o 
   1  11   3       31.33       21.46      8.60 o 
   2  11   3      551.57      527.84     32.78 o 
   3  11   3      848.63      860.53     36.55 o 
   4  11   3      512.02      474.61     43.55 o 
   5  11   3        1.87       -1.95     10.53 o 
   6  11   3       10.21        3.17     11.97 o 
   7  11   3        3.43        5.74     13.06 o 
  -7  12   3        0.81        0.75     12.48 o 
  -6  12   3        6.73        4.08     12.61 o 
  -5  12   3        9.29       16.47      9.37 o 
  -4  12   3      449.05      448.20     26.59 o 
  -3  12   3      215.24      211.43     28.49 o 
  -2  12   3       84.45      101.32     11.35 o 
  -1  12   3       18.58       22.52      9.44 o 
   0  12   3      429.58      448.44     24.26 o 
   1  12   3      299.11      298.54     20.95 o 
   2  12   3      198.25      198.63     21.81 o 
   3  12   3       93.49       88.61     17.60 o 
   4  12   3      151.13      126.56     19.76 o 
   5  12   3      615.43      581.43     56.04 o 
   6  12   3      512.25      474.56     51.43 o 
   7  12   3       45.53       32.69     16.03 o 
  -7  13   3       26.51       37.40     17.50 o 
  -6  13   3      234.55      290.56     31.37 o 
  -5  13   3      198.92      203.29     20.09 o 
  -4  13   3       23.78       24.07      9.92 o 
  -3  13   3        0.95        0.11      7.41 o 
  -2  13   3      170.93      195.11     14.46 o 
  -1  13   3        5.47       15.38      8.57 o 
   0  13   3      355.14      361.28     22.57 o 
   1  13   3        1.45       -7.55      7.55 o 
   2  13   3      526.61      489.68     41.18 o 
   3  13   3     1015.93     1050.07     79.87 o 
   4  13   3      549.57      558.42     38.90 o 
   5  13   3        1.02       19.05     14.05 o 
   6  13   3       15.67       11.90     13.56 o 
  -6  14   3        5.60       18.73     14.75 o 
  -5  14   3       30.43       27.34     16.10 o 
  -4  14   3      117.86      104.54     14.87 o 
  -3  14   3      210.83      265.66     21.28 o 
  -2  14   3      464.50      499.02     36.70 o 
  -1  14   3       48.86       68.56     12.70 o 
   0  14   3       58.11       71.29     13.11 o 
   1  14   3       29.57       24.65     15.60 o 
   2  14   3      547.76      491.00     61.68 o 
   3  14   3       83.29       93.31     18.70 o 
   4  14   3      144.25      120.35     20.36 o 
   5  14   3      146.28      132.99     23.71 o 
   6  14   3      185.49      181.88     26.90 o 
  -6  15   3       29.38       10.06     13.95 o 
  -5  15   3       81.07       95.42     15.46 o 
  -4  15   3       56.23       46.18     13.81 o 
  -3  15   3        0.55       12.29     17.27 o 
  -2  15   3      394.21      402.15     34.00 o 
  -1  15   3      240.16      257.03     21.32 o 
   0  15   3       53.36       42.07     11.80 o 
   1  15   3      167.63      122.22     19.46 o 
   2  15   3       15.30       10.16     11.81 o 
   3  15   3      107.01       99.27     19.37 o 
   4  15   3      382.00      372.23     33.44 o 
   5  15   3       76.28       72.37     18.76 o 
  -5  16   3       36.34        6.99     22.20 o 
  -4  16   3      296.15      285.63     31.55 o 
  -3  16   3      120.60      118.91     22.51 o 
  -2  16   3       46.34       18.32     24.64 o 
  -1  16   3        7.38       -5.14     12.39 o 
   0  16   3      161.08      174.60     18.64 o 
   1  16   3      406.71      353.72     31.46 o 
   2  16   3       91.94       61.92     29.34 o 
   3  16   3      179.87      198.30     76.92 o 
   4  16   3       13.57       -5.50     11.90 o 
  -4  17   3       64.92       52.27     28.67 o 
  -3  17   3       53.94       26.72     25.51 o 
  -2  17   3      116.40      113.11     29.96 o 
  -1  17   3      196.98      234.49     57.57 o 
   0  17   3       63.44       49.90     17.92 o 
   1  17   3        5.58       -5.61     11.60 o 
   2  17   3       42.07       28.39     14.07 o 
   3  17   3       82.95       53.62     21.41 o 
   4  17   3        7.56        5.08     14.59 o 
  -3  18   3       17.33      -11.95     11.95 o 
  -2  18   3        9.27        6.31     17.83 o 
  -1  18   3        0.45      -13.26     13.26 o 
   0  18   3       22.55       25.20     15.54 o 
   1  18   3       93.18      116.97     34.56 o 
   2  18   3      102.93       74.38     19.53 o 
  -1  19   3        6.34      -12.56     12.56 o 
   0  19   3       11.65       22.27     23.61 o 
   1  19   3        0.25      -16.79     16.79 o 
  -9   0   4       27.22       33.97     20.44 o 
  -8   0   4      217.77      293.91     40.60 o 
  -7   0   4       83.69       61.37     20.07 o 
  -6   0   4      143.50      148.90     25.27 o 
  -5   0   4      219.49      194.60     25.47 o 
  -4   0   4     3333.21     3503.59     87.20 o 
  -3   0   4     6202.47     6138.60    115.64 o 
  -2   0   4    20581.81    19887.57    198.70 o 
  -1   0   4     5410.93     5202.05     51.30 o 
   0   0   4      308.94      321.32     10.52 o 
   1   0   4        5.10       10.01      5.88 o 
   2   0   4     1544.87     1476.72     31.11 o 
   3   0   4     3258.76     3071.68     44.66 o 
   4   0   4     4952.02     5004.41    133.33 o 
   5   0   4      292.94      293.58     21.92 o 
   6   0   4       10.76       16.07      9.52 o 
   7   0   4       90.11       95.90     16.82 o 
   8   0   4       46.64       85.65     25.19 o 
  -9   1   4        0.37        6.12     11.75 o 
  -8   1   4       17.82       13.76      9.27 o 
  -7   1   4      142.43       91.81     15.79 o 
  -6   1   4      778.21      817.98     33.02 o 
  -5   1   4     1902.99     1880.72     46.25 o 
  -4   1   4     2471.30     2277.06     38.76 o 
  -3   1   4      273.54      319.45     13.91 o 
  -2   1   4     1552.09     1575.60     26.43 o 
  -1   1   4      690.88      676.68     25.94 o 
   0   1   4    19921.95    19256.22    105.95 o 
   1   1   4     6212.63     5826.07     44.22 o 
   2   1   4     3390.15     3275.24     30.69 o 
   3   1   4      123.02      130.22      8.34 o 
   4   1   4       74.05       82.06      7.11 o 
   5   1   4      431.20      500.72     18.81 o 
   6   1   4      381.78      384.27     19.05 o 
   7   1   4       18.00       15.53      8.75 o 
   8   1   4        0.66       -1.66     13.83 o 
  -9   2   4       97.48      105.05     19.87 o 
  -8   2   4       41.03       50.33     17.40 o 
  -7   2   4      220.52      226.21     23.26 o 
  -6   2   4       59.69       51.06     21.86 o 
  -5   2   4      321.59      349.28     70.28 o 
  -4   2   4      263.04      248.45     18.59 o 
  -3   2   4      302.71      263.53     14.06 o 
  -2   2   4     8531.10     8295.53     79.97 o 
  -1   2   4     1193.74     1172.82     17.25 o 
   0   2   4       23.48       23.43      3.70 o 
   1   2   4      192.71      204.82      7.88 o 
   2   2   4     2292.41     2156.16     23.91 o 
   3   2   4     1845.45     1781.76     23.15 o 
   4   2   4     1802.65     1758.52     34.39 o 
   5   2   4       14.85       13.81      5.79 o 
   6   2   4      190.71      181.37     16.57 o 
   7   2   4      122.45      124.29     15.02 o 
   8   2   4       54.14       51.80     15.93 o 
  -9   3   4       39.35       39.07     14.65 o 
  -8   3   4      114.78      129.01     19.94 o 
  -7   3   4       28.94       18.94     20.40 o 
  -6   3   4        1.55       -2.42      7.25 o 
  -5   3   4        3.44       14.54     11.79 o 
  -4   3   4     1055.23     1039.57     25.95 o 
  -3   3   4     2387.08     2546.44     45.22 o 
  -2   3   4      135.26      150.28     14.47 o 
  -1   3   4      527.17      554.60     11.79 o 
   0   3   4     2138.79     2025.47     21.86 o 
   1   3   4     1970.38     1896.89     25.45 o 
   2   3   4      783.52      729.84     14.41 o 
   3   3   4      655.35      623.80     17.96 o 
   4   3   4      167.59      169.64      9.67 o 
   5   3   4     1605.16     1770.66     31.89 o 
   6   3   4     2203.45     2121.51     45.06 o 
   7   3   4        2.83       15.93      9.30 o 
   8   3   4       77.48       49.15     21.14 o 
  -9   4   4       18.80       22.52     13.09 o 
  -8   4   4        0.49        8.97     10.04 o 
  -7   4   4       68.87      110.75     24.44 o 
  -6   4   4      647.19      713.63     48.27 o 
  -5   4   4     1242.90     1307.49     31.95 o 
  -4   4   4        0.46        3.23      4.67 o 
  -3   4   4      543.79      601.88     18.66 o 
  -2   4   4      406.13      405.24     24.90 o 
  -1   4   4     1393.57     1357.56     25.61 o 
   0   4   4       50.60       53.60      4.94 o 
   1   4   4     1203.89     1161.39     15.69 o 
   2   4   4     1487.05     1420.01     23.47 o 
   3   4   4     4191.46     4231.75     39.77 o 
   4   4   4      296.71      284.04     21.52 o 
   5   4   4      262.60      294.07     16.42 o 
   6   4   4       89.34       78.66     18.27 o 
   7   4   4      215.97      220.64     23.54 o 
   8   4   4     1141.68     1111.92     47.35 o 
  -9   5   4       32.96       30.33     10.90 o 
  -8   5   4       82.11       86.56     16.89 o 
  -7   5   4       33.93       39.00     12.84 o 
  -6   5   4       48.47       46.59     13.06 o 
  -5   5   4      554.37      594.88     22.15 o 
  -4   5   4      234.51      240.45     15.83 o 
  -3   5   4     1899.71     1978.78     35.22 o 
  -2   5   4      218.41      240.73     17.12 o 
  -1   5   4      897.85      980.14     16.89 o 
   0   5   4      296.67      326.57      9.62 o 
   1   5   4      626.92      659.98     14.50 o 
   2   5   4       17.06       14.83      6.38 o 
   3   5   4     3146.55     3282.22     48.47 o 
   4   5   4      766.77      775.71     22.12 o 
   5   5   4      368.22      343.45     30.41 o 
   6   5   4       59.61       64.22     12.23 o 
   7   5   4       22.61       37.67     13.50 o 
   8   5   4      261.09      221.43     27.79 o 
  -9   6   4        7.12       16.24     13.49 o 
  -8   6   4       32.44       21.03      9.49 o 
  -7   6   4      125.10      146.94     20.15 o 
  -6   6   4      338.18      317.78     20.99 o 
  -5   6   4      358.85      390.28     37.32 o 
  -4   6   4        2.12        5.68      5.45 o 
  -3   6   4       30.39       25.01      6.33 o 
  -2   6   4     1559.94     1720.21     31.38 o 
  -1   6   4     1287.28     1435.46     23.09 o 
   0   6   4     1523.12     1659.65     23.57 o 
   1   6   4     4166.22     4580.21     54.13 o 
   2   6   4      318.43      283.27     16.37 o 
   3   6   4       32.63       63.41      9.71 o 
   4   6   4       22.71       26.56      8.55 o 
   5   6   4       26.20       15.09      7.49 o 
   6   6   4      107.05       96.22     11.94 o 
   7   6   4       77.09       81.66     17.67 o 
   8   6   4        3.56       17.66     13.64 o 
  -9   7   4        0.14       -7.02     11.59 o 
  -8   7   4        2.94      -11.13     11.13 o 
  -7   7   4        1.98        1.75     11.18 o 
  -6   7   4       14.94        8.30      6.81 o 
  -5   7   4       19.96       12.23      6.48 o 
  -4   7   4      107.01      127.46     11.21 o 
  -3   7   4      184.53      167.52     19.55 o 
  -2   7   4       39.71       40.84      6.66 o 
  -1   7   4      106.25      105.43      8.30 o 
   0   7   4     2188.72     2514.20     52.37 o 
   1   7   4        4.82        1.06      7.15 o 
   2   7   4      433.68      542.75     25.48 o 
   3   7   4       14.09       20.37      7.75 o 
   4   7   4       64.16       73.89     11.10 o 
   5   7   4      203.26      214.06     17.83 o 
   6   7   4       46.55       60.51     16.64 o 
   7   7   4        5.17        3.24     11.06 o 
   8   7   4        0.52       14.35     13.76 o 
  -8   8   4       57.19       75.12     18.26 o 
  -7   8   4        2.68        2.28      7.09 o 
  -6   8   4       12.55       11.39      7.08 o 
  -5   8   4       95.34       94.12     11.07 o 
  -4   8   4      159.05      156.60     12.61 o 
  -3   8   4      249.49      251.49     14.51 o 
  -2   8   4       12.10        9.80      4.97 o 
  -1   8   4       47.53       42.35      6.64 o 
   0   8   4       11.47        4.65      5.33 o 
   1   8   4       11.84        4.52      7.30 o 
   2   8   4      225.85      299.07     23.62 o 
   3   8   4      135.01      134.75     17.47 o 
   4   8   4      157.63      152.71     15.12 o 
   5   8   4        0.02       -6.89      6.89 o 
   6   8   4       15.98        9.43      9.21 o 
   7   8   4       32.11       15.00     12.53 o 
   8   8   4        5.63       10.68     22.96 o 
  -8   9   4        0.89       -2.03     12.38 o 
  -7   9   4      195.76      190.50     20.64 o 
  -6   9   4       98.95      105.96     12.55 o 
  -5   9   4        2.29        2.14      5.84 o 
  -4   9   4       40.97       36.93      8.31 o 
  -3   9   4       48.37       62.69      8.84 o 
  -2   9   4       37.38       28.60      6.82 o 
  -1   9   4     1284.80     1346.02     25.22 o 
   0   9   4      183.96      178.42     14.45 o 
   1   9   4      404.42      467.68     20.25 o 
   2   9   4      242.82      215.36     20.95 o 
   3   9   4      193.90      243.17     23.09 o 
   4   9   4       41.00       23.12     16.12 o 
   5   9   4       11.61        4.34      9.91 o 
   6   9   4       10.10       -3.57      9.78 o 
   7   9   4       42.37       47.38     15.75 o 
  -8  10   4      162.75      134.36     25.25 o 
  -7  10   4       53.67       52.69     20.05 o 
  -6  10   4       34.00       28.56     10.61 o 
  -5  10   4      347.06      370.40     20.73 o 
  -4  10   4       59.25       67.20     10.32 o 
  -3  10   4       98.88       95.32     10.32 o 
  -2  10   4      302.09      327.76     16.75 o 
  -1  10   4       47.96       49.62      7.40 o 
   0  10   4       68.64       52.77     10.12 o 
   1  10   4      166.39      165.84     14.51 o 
   2  10   4        3.46       10.23      9.90 o 
   3  10   4       48.22       63.25     20.59 o 
   4  10   4       66.77       54.01     14.69 o 
   5  10   4       61.42       57.27     15.59 o 
   6  10   4       13.48       -5.30     10.14 o 
   7  10   4       81.55       57.13     13.26 o 
  -7  11   4        0.82       13.97     12.88 o 
  -6  11   4       42.30       40.70     11.77 o 
  -5  11   4      224.00      219.29     16.80 o 
  -4  11   4        3.95        1.71      6.80 o 
  -3  11   4       82.47       88.29     10.84 o 
  -2  11   4       22.23       14.64      7.01 o 
  -1  11   4       10.73       20.41      8.93 o 
   0  11   4        2.59        8.68      8.01 o 
   1  11   4       67.11       59.29     11.24 o 
   2  11   4        6.63       -5.60     12.33 o 
   3  11   4      278.02      239.60     24.46 o 
   4  11   4      124.67      128.38     20.44 o 
   5  11   4       62.16       50.50     26.02 o 
   6  11   4        0.38        3.62     11.22 o 
   7  11   4        6.58        3.46     12.39 o 
  -7  12   4      162.90      223.65     56.33 o 
  -6  12   4       58.91       58.69     13.44 o 
  -5  12   4        0.36        0.84      8.28 o 
  -4  12   4       70.91       66.06     12.59 o 
  -3  12   4      194.60      200.32     15.19 o 
  -2  12   4      111.52      112.58     12.85 o 
  -1  12   4        4.36       15.23      8.77 o 
   0  12   4       14.23       19.62      9.17 o 
   1  12   4      111.55      103.18     17.42 o 
   2  12   4      201.13      167.24     20.99 o 
   3  12   4       43.00       47.23     14.62 o 
   4  12   4      145.93      101.78     19.22 o 
   5  12   4        1.17       -3.31     12.28 o 
   6  12   4        0.84        7.55     13.34 o 
  -7  13   4       48.67       29.10     15.94 o 
  -6  13   4       89.58       95.86     15.86 o 
  -5  13   4      117.84      147.56     17.27 o 
  -4  13   4       91.78       93.91     14.44 o 
  -3  13   4       43.90       47.22      9.86 o 
  -2  13   4      201.98      178.78     20.24 o 
  -1  13   4      535.67      527.03     27.91 o 
   0  13   4      247.00      256.47     19.96 o 
   1  13   4      141.60      144.21     30.45 o 
   2  13   4      369.01      318.66     70.75 o 
   3  13   4       17.87       15.20     12.21 o 
   4  13   4       69.41       42.98     16.13 o 
   5  13   4       54.23       39.10     16.40 o 
   6  13   4      110.59       92.54     48.52 o 
  -6  14   4        0.17      -10.09     11.25 o 
  -5  14   4       72.77       80.65     14.40 o 
  -4  14   4      351.39      370.14     26.19 o 
  -3  14   4      639.45      763.72     42.38 o 
  -2  14   4      241.61      357.06     44.69 o 
  -1  14   4      159.69      212.26     21.09 o 
   0  14   4      317.33      293.02     21.94 o 
   1  14   4       61.88       50.51     19.30 o 
   2  14   4      864.45      856.71     60.33 o 
   3  14   4      383.77      432.19     34.41 o 
   4  14   4      221.98      193.23     25.34 o 
   5  14   4        1.53       -3.04     10.64 o 
  -6  15   4       31.06       15.34     19.72 o 
  -5  15   4      182.32      175.74     19.53 o 
  -4  15   4       16.74       30.03     14.25 o 
  -3  15   4        3.59       12.03     14.73 o 
  -2  15   4       10.57       -6.64     10.84 o 
  -1  15   4      798.79      804.31     47.41 o 
   0  15   4     1723.60     1724.96     44.47 o 
   1  15   4      282.11      328.08     32.62 o 
   2  15   4      846.07      846.81     60.99 o 
   3  15   4      362.54      356.05     32.66 o 
   4  15   4      136.81      133.92     22.74 o 
   5  15   4      248.93      299.64     32.16 o 
  -5  16   4       21.19        9.93     13.30 o 
  -4  16   4       30.03       23.48     19.88 o 
  -3  16   4      597.99      654.91     46.02 o 
  -2  16   4      831.20      881.28     43.24 o 
  -1  16   4      365.65      334.70     36.61 o 
   0  16   4      134.41      197.24     24.31 o 
   1  16   4      156.43      152.91     23.03 o 
   2  16   4      199.60      232.11     49.07 o 
   3  16   4       41.55       86.89     19.17 o 
   4  16   4      479.65      466.54     38.89 o 
  -4  17   4      248.87      328.64     35.48 o 
  -3  17   4       17.25       48.33     18.32 o 
  -2  17   4       33.97       12.54     13.69 o 
  -1  17   4      344.29      428.70     36.84 o 
   0  17   4      328.06      377.83     32.47 o 
   1  17   4      210.38      176.80     24.62 o 
   2  17   4       77.25       72.53     19.58 o 
   3  17   4       22.10       10.77     13.05 o 
  -3  18   4       25.93       18.53     23.38 o 
  -2  18   4      188.14      192.66     28.00 o 
  -1  18   4       29.65       18.39     15.90 o 
   0  18   4        1.13       40.33     24.09 o 
   1  18   4       48.08       57.19     17.07 o 
   2  18   4       94.25       72.54     29.85 o 
  -9   1   5       55.53       55.31     16.10 o 
  -8   1   5       79.29      113.08     37.45 o 
  -7   1   5       20.10       17.65     12.20 o 
  -6   1   5        7.50       -6.96      8.10 o 
  -5   1   5       86.03       73.80     15.46 o 
  -4   1   5       24.42       17.09      7.28 o 
  -3   1   5      720.47      807.04     24.41 o 
  -2   1   5      405.30      436.11     16.24 o 
  -1   1   5     2423.61     2543.53     26.28 o 
   0   1   5       55.87       59.77      4.52 o 
   1   1   5       30.31       34.77      4.84 o 
   2   1   5       41.03       40.04      6.48 o 
   3   1   5        2.23        0.36      3.45 o 
   4   1   5        7.48       13.41      5.48 o 
   5   1   5       23.37       19.55      6.71 o 
   6   1   5      152.79      149.97     15.68 o 
   7   1   5       16.82       17.59     13.05 o 
   8   1   5       25.25       19.67     15.65 o 
  -9   2   5       53.48       63.18     17.13 o 
  -8   2   5       32.29       24.79      9.96 o 
  -7   2   5        8.58        6.31      7.64 o 
  -6   2   5      157.27      163.88     15.60 o 
  -5   2   5      169.24      176.65     27.35 o 
  -4   2   5        4.26        8.45      5.31 o 
  -3   2   5     1138.37     1261.12     50.11 o 
  -2   2   5      626.23      679.37     14.29 o 
  -1   2   5      930.55      930.87     16.71 o 
   0   2   5      323.73      331.40     14.97 o 
   1   2   5       95.36      102.08      7.16 o 
   2   2   5     1468.52     1504.52     20.79 o 
   3   2   5      134.28      124.38      8.98 o 
   4   2   5      114.80      103.63      8.18 o 
   5   2   5       19.17       20.25      8.32 o 
   6   2   5       72.63       55.76     11.39 o 
   7   2   5       22.16       30.85     12.45 o 
   8   2   5        0.35        1.57     14.70 o 
  -9   3   5      129.22      153.79     19.15 o 
  -8   3   5      116.96      142.55     21.08 o 
  -7   3   5       24.22       22.26     10.91 o 
  -6   3   5      127.62      140.82     18.70 o 
  -5   3   5       12.11       19.54      9.40 o 
  -4   3   5      361.15      436.09     22.62 o 
  -3   3   5      260.48      299.98     38.61 o 
  -2   3   5      165.61      150.19      8.26 o 
  -1   3   5       91.02      100.82      7.10 o 
   0   3   5       14.90        8.07      4.60 o 
   1   3   5        5.85        9.44      3.82 o 
   2   3   5       29.70       34.20      4.60 o 
   3   3   5       10.69       10.06      4.24 o 
   4   3   5       25.14       23.44      6.72 o 
   5   3   5       16.46       12.39     11.90 o 
   6   3   5      251.92      311.34     21.65 o 
   7   3   5       79.27      116.46     15.86 o 
   8   3   5       14.46       35.47     14.65 o 
  -9   4   5       40.30       14.82     12.32 o 
  -8   4   5       51.69       17.44     12.09 o 
  -7   4   5       12.09       22.99     10.78 o 
  -6   4   5      204.33      206.06     21.64 o 
  -5   4   5      157.67      174.59     15.08 o 
  -4   4   5      533.23      539.30     19.92 o 
  -3   4   5      265.12      248.68     15.21 o 
  -2   4   5      428.82      429.71     11.75 o 
  -1   4   5      464.84      462.79     12.27 o 
   0   4   5      584.39      590.64     13.79 o 
   1   4   5       54.57       64.12      7.50 o 
   2   4   5      214.15      223.11     12.51 o 
   3   4   5       86.63       68.97      8.50 o 
   4   4   5      369.22      377.49     17.64 o 
   5   4   5      959.06     1127.68     32.98 o 
   6   4   5      360.77      389.16     25.93 o 
   7   4   5       48.49       18.99     20.39 o 
   8   4   5      214.06      195.50     28.70 o 
  -9   5   5        0.90        0.81     11.44 o 
  -8   5   5       65.18       94.71     17.83 o 
  -7   5   5       37.97       18.11     15.41 o 
  -6   5   5      154.04      114.91     16.73 o 
  -5   5   5        7.20        5.14      8.94 o 
  -4   5   5      175.46      146.02     13.08 o 
  -3   5   5     1250.08     1311.03     29.84 o 
  -2   5   5     1349.21     1338.45     24.77 o 
  -1   5   5       75.61       73.54      6.53 o 
   0   5   5      236.46      245.20      8.54 o 
   1   5   5     1175.31     1089.12     14.51 o 
   2   5   5      626.58      617.57     18.94 o 
   3   5   5     2860.40     2873.04     40.58 o 
   4   5   5       74.49      107.01     10.73 o 
   5   5   5      511.62      513.30     24.28 o 
   6   5   5       20.88       20.43     10.12 o 
   7   5   5       81.21      102.47     16.29 o 
   8   5   5      405.19      370.62     33.99 o 
  -9   6   5        1.91        7.13     10.85 o 
  -8   6   5        8.85       -7.51     10.57 o 
  -7   6   5       77.63       87.15     21.64 o 
  -6   6   5      182.74      187.14     17.45 o 
  -5   6   5      247.75      282.63     25.16 o 
  -4   6   5      202.39      194.90     21.09 o 
  -3   6   5       81.72       85.27     10.29 o 
  -2   6   5      247.68      226.39      9.86 o 
  -1   6   5     5131.60     5317.90     46.08 o 
   0   6   5     3959.03     3960.66     36.66 o 
   1   6   5     2085.32     2092.36     29.09 o 
   2   6   5        2.70       -0.68      5.47 o 
   3   6   5      576.81      642.04     19.80 o 
   4   6   5      203.89      221.93     14.89 o 
   5   6   5      406.42      408.54     23.41 o 
   6   6   5      115.22      121.17     20.09 o 
   7   6   5       13.27       32.52     14.26 o 
   8   6   5       28.57       17.39     14.63 o 
  -8   7   5       14.56       21.72     11.13 o 
  -7   7   5        4.46       -4.94      9.71 o 
  -6   7   5        4.96       19.10      8.43 o 
  -5   7   5      269.83      279.23     19.80 o 
  -4   7   5     1000.11     1060.74     29.61 o 
  -3   7   5     3582.03     3694.15     80.08 o 
  -2   7   5     2407.19     2363.83     47.24 o 
  -1   7   5      936.15     1018.76     17.69 o 
   0   7   5      278.71      311.62     12.11 o 
   1   7   5     2720.48     2836.60     48.37 o 
   2   7   5     3164.51     3103.67    109.87 o 
   3   7   5     1483.04     1375.52     33.54 o 
   4   7   5      308.67      315.28     17.74 o 
   5   7   5       21.81       32.07     15.75 o 
   6   7   5        2.16       -3.36      8.70 o 
   7   7   5       46.31       29.91     13.09 o 
  -8   8   5        1.46        8.11     13.33 o 
  -7   8   5       88.78       70.38     14.94 o 
  -6   8   5      199.75      218.98     16.99 o 
  -5   8   5      442.82      469.20     22.55 o 
  -4   8   5      437.84      413.90     21.67 o 
  -3   8   5       64.57       61.21      8.42 o 
  -2   8   5      943.16      922.53     22.12 o 
  -1   8   5     3675.17     3662.81     47.69 o 
   0   8   5     1951.01     1857.90     36.17 o 
   1   8   5     4803.33     4884.63     62.60 o 
   2   8   5     2017.18     2096.16     52.60 o 
   3   8   5       93.53       71.23     14.12 o 
   4   8   5      377.53      384.01     23.42 o 
   5   8   5      207.58      218.17     17.30 o 
   6   8   5      123.02      104.48     19.58 o 
   7   8   5        0.15       10.50     13.08 o 
  -8   9   5       49.67       32.78     23.25 o 
  -7   9   5       11.93       10.94      8.14 o 
  -6   9   5       84.28       73.42     12.75 o 
  -5   9   5      287.16      291.11     18.63 o 
  -4   9   5      298.06      305.39     18.01 o 
  -3   9   5     1204.65     1193.74     27.63 o 
  -2   9   5      985.14     1088.18     36.99 o 
  -1   9   5      299.80      346.57     14.74 o 
   0   9   5        0.19        1.75      6.25 o 
   1   9   5      824.02      778.26     48.17 o 
   2   9   5      384.21      367.41     40.86 o 
   3   9   5      824.55      795.81     71.14 o 
   4   9   5      691.16      613.90     37.68 o 
   5   9   5        7.61       -2.10      7.13 o 
   6   9   5       47.50       47.51     12.66 o 
   7   9   5       35.43       59.10     17.78 o 
  -8  10   5       16.02       12.34     14.89 o 
  -7  10   5      140.76      136.79     18.55 o 
  -6  10   5        1.29        4.48      7.07 o 
  -5  10   5       32.83       45.87     10.45 o 
  -4  10   5      260.21      274.55     17.47 o 
  -3  10   5      172.15      177.81     13.76 o 
  -2  10   5      321.46      363.39     16.85 o 
  -1  10   5      718.54      773.87     26.48 o 
   0  10   5      654.98      670.93     24.21 o 
   1  10   5      100.37       87.85     31.38 o 
   2  10   5        6.71        3.37     24.92 o 
   3  10   5       67.50       90.04     16.29 o 
   4  10   5      279.43      293.31     27.43 o 
   5  10   5      141.91      156.61     22.14 o 
   6  10   5      108.99      120.17     19.74 o 
   7  10   5        0.07       10.17     13.60 o 
  -7  11   5      233.26      244.49     23.56 o 
  -6  11   5      896.52      887.90     33.98 o 
  -5  11   5      166.50      166.70     15.42 o 
  -4  11   5      218.41      218.45     16.37 o 
  -3  11   5       10.05        1.60      6.21 o 
  -2  11   5      341.45      355.82     20.95 o 
  -1  11   5        3.38        4.66      8.34 o 
   0  11   5      181.84      152.98     19.93 o 
   1  11   5      316.63      378.29     29.70 o 
   2  11   5      373.20      391.48     30.20 o 
   3  11   5       96.56       76.91     17.08 o 
   4  11   5       12.60       14.27     12.83 o 
   5  11   5       38.24       50.88     14.99 o 
   6  11   5      188.06      205.37     29.73 o 
  -7  12   5       18.51       21.91     11.22 o 
  -6  12   5       76.39       71.45     18.90 o 
  -5  12   5       40.31       47.02     11.90 o 
  -4  12   5      586.39      557.73     30.85 o 
  -3  12   5       65.73      105.86     12.19 o 
  -2  12   5       17.91       16.11     10.03 o 
  -1  12   5        1.86       -4.63     15.15 o 
   0  12   5       20.93       22.36     10.11 o 
   1  12   5       34.33        2.62     12.36 o 
   2  12   5        0.12       -2.40     11.45 o 
   3  12   5      201.52      198.31     47.35 o 
   4  12   5      507.16      531.20     37.76 o 
   5  12   5      196.11      191.02     57.78 o 
   6  12   5       68.57       76.77     18.61 o 
  -7  13   5       48.22       32.17     16.17 o 
  -6  13   5       89.80      106.16     16.65 o 
  -5  13   5       28.07       33.48     10.88 o 
  -4  13   5       11.01        1.52      9.20 o 
  -3  13   5       19.45        4.79      9.53 o 
  -2  13   5      104.89      135.79     16.62 o 
  -1  13   5        5.75       -3.09     10.54 o 
   0  13   5       27.65        9.09      9.35 o 
   1  13   5       76.07      123.56     20.55 o 
   2  13   5      526.35      444.13     34.20 o 
   3  13   5        4.00       -1.03     11.38 o 
   4  13   5        1.01       -2.50     11.17 o 
   5  13   5       64.03       54.22     17.37 o 
  -6  14   5        3.66        6.52      9.40 o 
  -5  14   5       29.15       27.12     11.00 o 
  -4  14   5      127.07      127.30     21.00 o 
  -3  14   5       38.46       32.50     11.20 o 
  -2  14   5       29.42       10.81     10.60 o 
  -1  14   5        0.82       -8.43      8.43 o 
   0  14   5      707.63      699.01     43.03 o 
   1  14   5        5.02        3.71     10.87 o 
   2  14   5       39.06       58.02     17.91 o 
   3  14   5      126.71      133.91     21.96 o 
   4  14   5      164.09      143.97     34.09 o 
   5  14   5      199.87      179.55     26.91 o 
  -5  15   5        0.99        9.52     19.64 o 
  -4  15   5       12.08       13.29     12.70 o 
  -3  15   5      115.74      136.42     22.56 o 
  -2  15   5      384.55      344.09     54.20 o 
  -1  15   5       27.25       16.01     10.57 o 
   0  15   5       52.69       43.71     16.13 o 
   1  15   5       98.68      112.84     19.99 o 
   2  15   5      147.31      170.87     24.19 o 
   3  15   5       30.84       27.80     14.90 o 
   4  15   5      135.09       77.61     36.55 o 
  -5  16   5       44.89       36.84     16.58 o 
  -4  16   5        0.69        9.11     14.58 o 
  -3  16   5        5.33      -14.89     22.49 o 
  -2  16   5      107.82      128.51     22.24 o 
  -1  16   5       96.01       95.20     15.88 o 
   0  16   5      100.20       89.60     25.26 o 
   1  16   5      147.86      171.63     23.81 o 
   2  16   5       58.21       42.32     16.25 o 
   3  16   5       16.02        7.53     14.17 o 
   4  16   5       31.03       24.63     18.19 o 
  -4  17   5       17.10        1.89     28.15 o 
  -3  17   5       65.42       58.35     18.86 o 
  -2  17   5       42.47       42.61     16.77 o 
  -1  17   5       82.91      113.59     33.48 o 
   0  17   5        0.19       -5.81     11.20 o 
   1  17   5        7.58       11.10     13.26 o 
   2  17   5        3.66        1.88     13.66 o 
   3  17   5      161.95      180.55     26.81 o 
  -2  18   5        4.20        3.46     26.62 o 
  -1  18   5        2.92        5.82     20.14 o 
   0  18   5       23.03       45.02     24.92 o 
   1  18   5      104.59       81.67     19.17 o 
  -9   0   6        9.73       -4.84     17.10 o 
  -8   0   6        6.59        1.70     15.89 o 
  -7   0   6       15.06      -12.54     12.54 o 
  -6   0   6      122.52      153.58     27.35 o 
  -5   0   6      910.57      924.24     48.26 o 
  -4   0   6     1699.93     1719.46     61.82 o 
  -3   0   6     3357.89     3258.60     82.99 o 
  -2   0   6      326.62      288.43     18.51 o 
  -1   0   6     6587.44     7049.69     71.23 o 
   0   0   6       33.54       22.85      5.73 o 
   1   0   6       47.64       66.57      7.46 o 
   2   0   6     6276.55     6107.35     81.30 o 
   3   0   6      949.11      939.26     30.50 o 
   4   0   6      156.75      191.66     29.89 o 
   5   0   6        1.55        3.49      8.45 o 
   6   0   6       12.46       12.46     18.77 o 
   7   0   6       74.51       27.08     23.46 o 
   8   0   6       15.79        0.46     24.47 o 
  -9   1   6       47.58       46.82     16.48 o 
  -8   1   6       86.28       85.02     17.70 o 
  -7   1   6      132.70      137.67     19.31 o 
  -6   1   6      101.17      111.82     21.83 o 
  -5   1   6      200.12      177.17     18.79 o 
  -4   1   6       73.28       83.38     19.39 o 
  -3   1   6     1655.87     1750.16     53.21 o 
  -2   1   6     1867.42     1789.16     26.30 o 
  -1   1   6     1155.11      995.29     18.35 o 
   0   1   6     8637.15     8452.67     57.45 o 
   1   1   6      128.72      128.36      6.63 o 
   2   1   6      141.65      152.78     12.36 o 
   3   1   6       54.58       67.84      8.10 o 
   4   1   6      540.81      592.18     18.58 o 
   5   1   6      384.20      444.35     24.18 o 
   6   1   6      169.94      197.74     26.08 o 
   7   1   6        8.11       -0.20     14.31 o 
   8   1   6        7.96       18.67     25.88 o 
  -9   2   6      296.32      243.22     28.49 o 
  -8   2   6       72.61       52.74     15.31 o 
  -7   2   6       45.81       53.91     14.37 o 
  -6   2   6       63.00       80.67     14.53 o 
  -5   2   6      461.06      508.88     71.51 o 
  -4   2   6      522.02      498.97     20.70 o 
  -3   2   6      497.16      390.65     23.68 o 
  -2   2   6     2254.91     2294.55     30.12 o 
  -1   2   6      619.84      665.39     15.78 o 
   0   2   6      707.30      710.16     14.69 o 
   1   2   6     1624.45     1620.17     22.71 o 
   2   2   6     3603.89     3600.84     36.95 o 
   3   2   6      598.34      637.77     16.97 o 
   4   2   6      130.59      136.08     11.57 o 
   5   2   6       19.91       15.56      8.84 o 
   6   2   6       45.42       37.83     11.36 o 
   7   2   6      261.86      257.54     25.10 o 
   8   2   6       79.42      103.39     21.44 o 
  -9   3   6       86.43       79.87     36.29 o 
  -8   3   6       14.09       22.56     13.19 o 
  -7   3   6      666.23      782.76     37.48 o 
  -6   3   6       35.19       21.00     10.40 o 
  -5   3   6      226.12      247.20     22.45 o 
  -4   3   6      637.78      687.61     45.16 o 
  -3   3   6        3.29       -4.71      4.71 o 
  -2   3   6      164.61      173.22      9.88 o 
  -1   3   6     1875.52     1937.75     27.26 o 
   0   3   6     1350.19     1285.38     20.02 o 
   1   3   6       37.24       29.95      5.26 o 
   2   3   6      347.50      360.36     12.30 o 
   3   3   6      459.24      452.51     13.95 o 
   4   3   6      689.22      753.16     25.89 o 
   5   3   6      471.13      493.36     31.91 o 
   6   3   6       45.36       61.17     17.55 o 
   7   3   6      301.80      292.28     23.06 o 
   8   3   6       14.82       19.52     16.37 o 
  -9   4   6       54.00       42.78     15.99 o 
  -8   4   6       77.75       94.24     14.98 o 
  -7   4   6      498.96      518.53     29.32 o 
  -6   4   6      169.84      167.12     16.63 o 
  -5   4   6       53.32       53.39      8.73 o 
  -4   4   6        8.13        2.98      5.99 o 
  -3   4   6      303.14      298.66     24.89 o 
  -2   4   6       64.27       70.07      6.91 o 
  -1   4   6       99.57      105.42     17.54 o 
   0   4   6      235.82      229.16      9.98 o 
   1   4   6      658.25      660.70     24.63 o 
   2   4   6       64.00       60.67      6.30 o 
   3   4   6        5.64       -0.76      6.20 o 
   4   4   6       49.98       83.69     13.89 o 
   5   4   6     1128.05     1196.48     35.24 o 
   6   4   6      177.16      185.60     34.21 o 
   7   4   6       23.05       26.48     11.85 o 
   8   4   6       94.93       90.68     20.07 o 
  -9   5   6       16.45       -0.26     10.02 o 
  -8   5   6        5.68       -2.67     11.43 o 
  -7   5   6        0.96       11.94     10.81 o 
  -6   5   6        4.05        4.76      7.96 o 
  -5   5   6      140.11      154.07     15.13 o 
  -4   5   6      691.80      738.15     46.31 o 
  -3   5   6      269.30      266.94     16.71 o 
  -2   5   6       52.85       51.58      6.41 o 
  -1   5   6        4.29        3.43      4.00 o 
   0   5   6      342.94      360.08     12.71 o 
   1   5   6        2.42        2.87      5.53 o 
   2   5   6      380.10      385.42     17.64 o 
   3   5   6     1264.89     1258.21     27.53 o 
   4   5   6      192.61      223.87     14.97 o 
   5   5   6       46.57       43.34     11.08 o 
   6   5   6        8.94        3.52      9.48 o 
   7   5   6       34.93       26.66     11.73 o 
  -9   6   6       11.88       20.52     15.66 o 
  -8   6   6        8.04        9.33     12.25 o 
  -7   6   6       20.42       28.17     13.17 o 
  -6   6   6       30.13       30.26      9.71 o 
  -5   6   6        4.83       -2.54      6.98 o 
  -4   6   6       19.38       33.60      8.82 o 
  -3   6   6        1.06       -3.57      4.45 o 
  -2   6   6      116.46      105.01      8.61 o 
  -1   6   6        3.45        0.19      4.11 o 
   0   6   6      287.14      266.08     10.31 o 
   1   6   6      231.99      283.85     20.42 o 
   2   6   6        0.91       -1.16      6.27 o 
   3   6   6       39.29       35.05      8.09 o 
   4   6   6       45.69       36.48      9.04 o 
   5   6   6      115.58      133.55     16.10 o 
   6   6   6       88.48       78.51     14.66 o 
   7   6   6      161.80      148.97     21.84 o 
  -8   7   6       10.10       -1.00     12.40 o 
  -7   7   6       16.35        2.91     11.29 o 
  -6   7   6       52.12       48.28     11.07 o 
  -5   7   6        3.37       -2.35      6.96 o 
  -4   7   6       19.38       26.13     10.91 o 
  -3   7   6       19.74       19.70      7.91 o 
  -2   7   6      234.82      276.08     17.15 o 
  -1   7   6        0.39        3.70      4.51 o 
   0   7   6       24.56       21.44      9.82 o 
   1   7   6      182.37      216.72     21.78 o 
   2   7   6       30.43       11.64     10.38 o 
   3   7   6      513.47      552.71     21.09 o 
   4   7   6      133.12      130.22     12.87 o 
   5   7   6       87.80       84.32     13.55 o 
   6   7   6        3.72       -3.65      9.30 o 
   7   7   6        6.70       12.48     12.52 o 
  -8   8   6        1.07        1.53     13.60 o 
  -7   8   6       51.12       46.27     10.66 o 
  -6   8   6       43.65       36.88     11.82 o 
  -5   8   6       18.23       20.79      9.29 o 
  -4   8   6        1.11       10.43      8.20 o 
  -3   8   6       27.40       34.66      7.47 o 
  -2   8   6      398.24      394.74     17.09 o 
  -1   8   6        8.65       13.91      4.91 o 
   0   8   6       71.13       72.99      8.69 o 
   1   8   6       11.94       14.36      8.22 o 
   2   8   6       58.97       61.60     10.83 o 
   3   8   6      267.74      279.44     20.13 o 
   4   8   6      242.68      234.53     17.71 o 
   5   8   6        6.84       -6.66      7.49 o 
   6   8   6        3.89        5.12      9.78 o 
   7   8   6        4.84       16.36     18.20 o 
  -8   9   6        0.19        7.83     14.12 o 
  -7   9   6        0.03       -6.97      7.42 o 
  -6   9   6      118.94      135.02     14.37 o 
  -5   9   6       47.14       41.01     11.13 o 
  -4   9   6      292.78      320.32     18.86 o 
  -3   9   6      251.71      247.66     15.79 o 
  -2   9   6      233.05      257.35     15.02 o 
  -1   9   6       32.62       36.68      7.51 o 
   0   9   6      270.57      304.17     15.74 o 
   1   9   6      243.49      226.45     23.18 o 
   2   9   6        0.37      -11.21     13.75 o 
   3   9   6      293.20      297.52     24.76 o 
   4   9   6      271.07      264.27     21.23 o 
   5   9   6       28.38       26.93     10.02 o 
   6   9   6       12.00        6.60     11.65 o 
   7   9   6       11.12       19.07     15.57 o 
  -8  10   6       45.81       72.86     20.50 o 
  -7  10   6        3.11       18.67      9.46 o 
  -6  10   6      361.64      353.53     22.27 o 
  -5  10   6      506.48      429.36     23.07 o 
  -4  10   6      747.34      786.72     25.08 o 
  -3  10   6       73.72       80.57     10.13 o 
  -2  10   6       30.50       39.62     11.10 o 
  -1  10   6       26.78       27.60     10.33 o 
   0  10   6        1.54        1.23      8.59 o 
   1  10   6        1.04       -3.92     14.46 o 
   2  10   6        0.99        6.85     16.16 o 
   3  10   6       50.38       43.37     14.50 o 
   4  10   6        4.67       10.11      8.78 o 
   5  10   6      176.00      152.87     18.19 o 
   6  10   6       75.56       69.72     17.22 o 
  -7  11   6       13.91       17.64     10.68 o 
  -6  11   6       96.72      117.73     21.59 o 
  -5  11   6       25.07       28.45      9.67 o 
  -4  11   6        1.68        9.30      7.37 o 
  -3  11   6      164.31      170.68     14.25 o 
  -2  11   6        7.63       -3.26      8.71 o 
  -1  11   6       50.35       46.66     13.39 o 
   0  11   6       43.60       25.08     42.98 o 
   1  11   6      152.84      111.51     33.52 o 
   2  11   6       86.95       90.10     17.53 o 
   3  11   6      207.97      214.24     25.46 o 
   4  11   6        3.20       16.07     12.51 o 
   5  11   6       20.13       18.23     10.99 o 
   6  11   6       52.48       39.19     15.38 o 
  -7  12   6       55.67       41.89     12.57 o 
  -6  12   6       39.21       30.72     11.57 o 
  -5  12   6       30.48       37.20     13.17 o 
  -4  12   6      362.13      411.87     23.13 o 
  -3  12   6        0.85       -4.16     11.45 o 
  -2  12   6       20.47        1.15      9.59 o 
  -1  12   6        7.38        5.51      8.78 o 
   0  12   6      205.78      227.40     25.82 o 
   1  12   6      107.26      115.46     19.44 o 
   2  12   6       40.55       13.52     12.63 o 
   3  12   6        1.22       -3.81     16.64 o 
   4  12   6       97.17      129.22     25.93 o 
   5  12   6       58.17       59.38     14.21 o 
   6  12   6       14.99        6.39     11.51 o 
  -6  13   6       66.01       97.23     16.33 o 
  -5  13   6      197.19      209.03     20.83 o 
  -4  13   6        1.07       -9.09      9.09 o 
  -3  13   6       49.58       42.86     12.47 o 
  -2  13   6      692.22      648.17     30.89 o 
  -1  13   6      146.29      168.36     18.01 o 
   0  13   6       17.58       47.68     20.03 o 
   1  13   6       69.52       48.88     16.27 o 
   2  13   6      154.25      138.14     21.82 o 
   3  13   6       64.60       38.74     20.09 o 
   4  13   6      108.42       88.44     19.77 o 
   5  13   6       33.23       15.63     21.62 o 
  -6  14   6       10.84        5.12     13.60 o 
  -5  14   6      171.17      209.63     28.09 o 
  -4  14   6      273.82      315.20     26.17 o 
  -3  14   6      259.84      318.50     25.47 o 
  -2  14   6      130.04      144.16     17.75 o 
  -1  14   6       78.58       67.86     13.70 o 
   0  14   6       33.26       51.69     20.72 o 
   1  14   6      290.94      283.93     55.67 o 
   2  14   6      446.06      433.21     35.36 o 
   3  14   6      150.39      166.54     55.51 o 
   4  14   6       55.36       17.03     14.83 o 
  -5  15   6       10.01       16.96     13.78 o 
  -4  15   6        0.25       -4.56     19.75 o 
  -3  15   6       93.22       99.49     16.09 o 
  -2  15   6      371.61      435.53     29.17 o 
  -1  15   6      433.06      500.74     38.91 o 
   0  15   6      532.61      532.05     39.58 o 
   1  15   6      273.11      312.55     38.24 o 
   2  15   6        3.04       -2.73     11.25 o 
   3  15   6       33.95       49.52     17.94 o 
   4  15   6      102.06       98.16     35.00 o 
  -4  16   6       93.61      101.83     23.25 o 
  -3  16   6      104.41      107.70     33.74 o 
  -2  16   6       55.28       87.22     15.81 o 
  -1  16   6        0.93       16.36     14.67 o 
   0  16   6      112.72       73.01     38.41 o 
   1  16   6      194.19      214.62     27.53 o 
   2  16   6      274.32      230.72     50.91 o 
   3  16   6       31.15       53.89     18.69 o 
  -3  17   6       65.05       40.07     18.46 o 
  -2  17   6       31.27       33.41     17.08 o 
  -1  17   6      205.00      224.77     28.50 o 
   0  17   6      142.63      114.92     20.88 o 
   1  17   6       13.47       22.80     14.86 o 
   2  17   6        1.16       -6.62     13.45 o 
  -1  18   6       10.80       -2.56     19.70 o 
   0  18   6       20.65       52.28     28.00 o 
  -9   1   7        0.06        7.89     13.21 o 
  -8   1   7      103.13       68.06     17.61 o 
  -7   1   7       77.73       77.68     16.75 o 
  -6   1   7       68.35       91.52     16.33 o 
  -5   1   7        0.00        0.77     10.13 o 
  -4   1   7       97.66       98.35     14.51 o 
  -3   1   7        1.62        2.66      5.44 o 
  -2   1   7      177.58      226.50     12.00 o 
  -1   1   7      444.33      507.61     14.85 o 
   0   1   7      427.86      453.99     16.91 o 
   1   1   7     2860.65     3012.59     29.68 o 
   2   1   7        2.46       11.16      4.72 o 
   3   1   7       40.41       47.77      7.71 o 
   4   1   7      110.89      132.07     11.97 o 
   5   1   7       11.16       15.66      9.26 o 
   6   1   7        7.66       -6.33     13.05 o 
   7   1   7        0.78       -9.32     14.35 o 
  -9   2   7        6.35       -1.82     12.82 o 
  -8   2   7      307.72      355.97     52.97 o 
  -7   2   7      131.01      131.28     19.41 o 
  -6   2   7      337.31      394.63     30.16 o 
  -5   2   7       60.35       80.29     19.98 o 
  -4   2   7      417.69      406.71     21.67 o 
  -3   2   7       74.31       78.78     10.25 o 
  -2   2   7      625.67      587.83     17.29 o 
  -1   2   7      395.97      434.15     12.85 o 
   0   2   7      698.27      753.19     16.33 o 
   1   2   7      367.55      370.80     13.13 o 
   2   2   7      306.39      320.15     16.00 o 
   3   2   7       65.77       92.01     10.99 o 
   4   2   7      242.43      257.87     21.88 o 
   5   2   7       13.37        2.93     12.88 o 
   6   2   7       22.83       18.51     11.02 o 
   7   2   7        5.00      -14.38     14.38 o 
  -9   3   7       17.75       34.25     15.55 o 
  -8   3   7        8.32        3.94     10.86 o 
  -7   3   7      119.66      104.98     17.60 o 
  -6   3   7      892.76      859.64     39.67 o 
  -5   3   7      260.38      287.98     40.37 o 
  -4   3   7      182.77      177.20     21.76 o 
  -3   3   7       16.62       16.46      6.61 o 
  -2   3   7        3.97        0.77      4.53 o 
  -1   3   7       13.46        7.20      6.77 o 
   0   3   7       99.72      112.86      8.25 o 
   1   3   7        2.46       -5.25      5.97 o 
   2   3   7        5.68        9.87      5.17 o 
   3   3   7      115.75      111.49     13.05 o 
   4   3   7      651.05      630.00     27.02 o 
   5   3   7       31.80       24.73      9.84 o 
   6   3   7      148.67      133.01     18.54 o 
   7   3   7      218.99      231.64     28.77 o 
  -9   4   7        0.02        1.88     18.35 o 
  -8   4   7       60.73       44.04     29.01 o 
  -7   4   7      243.81      297.72     28.69 o 
  -6   4   7       39.58       53.35     13.68 o 
  -5   4   7      281.92      261.35     19.14 o 
  -4   4   7      323.61      324.54     20.03 o 
  -3   4   7       35.17       51.58      9.18 o 
  -2   4   7      137.08      155.59     11.48 o 
  -1   4   7       16.19       17.64      5.50 o 
   0   4   7       24.35       36.80     10.86 o 
   1   4   7      212.00      208.95     11.09 o 
   2   4   7      528.17      522.50     19.64 o 
   3   4   7      150.33      176.49     16.51 o 
   4   4   7      231.97      213.15     18.44 o 
   5   4   7      158.57      152.44     16.75 o 
   6   4   7       44.39       27.64     10.75 o 
   7   4   7       30.28       37.21     16.51 o 
  -8   5   7       23.74       21.79     13.73 o 
  -7   5   7        9.61        1.56     10.06 o 
  -6   5   7       35.27       34.10     10.63 o 
  -5   5   7      639.94      698.50     30.64 o 
  -4   5   7      714.35      761.40     25.96 o 
  -3   5   7        2.14       -1.64      5.99 o 
  -2   5   7      508.88      519.07     20.46 o 
  -1   5   7      272.20      275.69     15.05 o 
   0   5   7        6.88        5.71      5.58 o 
   1   5   7     1085.69     1166.15     25.47 o 
   2   5   7      618.58      642.83     20.12 o 
   3   5   7       37.52       66.92      9.63 o 
   4   5   7       71.72       67.40     12.22 o 
   5   5   7       16.96       16.68     11.63 o 
   6   5   7       62.20       71.99     14.55 o 
   7   5   7       13.48        7.86     11.29 o 
  -8   6   7       14.02        5.12     15.22 o 
  -7   6   7      131.91      122.63     16.29 o 
  -6   6   7      167.81      155.64     14.74 o 
  -5   6   7       64.71       73.56     11.97 o 
  -4   6   7       47.25       39.74      9.58 o 
  -3   6   7      687.86      724.48     24.86 o 
  -2   6   7     1583.99     1681.84     35.47 o 
  -1   6   7     1898.40     2042.89     31.20 o 
   0   6   7     1349.09     1378.56     25.56 o 
   1   6   7       11.87        4.65      7.34 o 
   2   6   7        2.46        0.89      6.37 o 
   3   6   7      391.55      409.74     20.30 o 
   4   6   7      128.66      131.41     15.63 o 
   5   6   7      172.64      191.67     19.40 o 
   6   6   7        2.06        4.75      9.70 o 
   7   6   7        8.46        8.45     10.28 o 
  -8   7   7        0.49        1.55      9.26 o 
  -7   7   7       15.25       14.17     18.11 o 
  -6   7   7      138.37      156.47     28.87 o 
  -5   7   7      559.32      611.84     41.84 o 
  -4   7   7      631.22      667.44     25.72 o 
  -3   7   7      258.39      262.55     18.58 o 
  -2   7   7       70.26       74.87     10.70 o 
  -1   7   7      429.38      453.44     13.83 o 
   0   7   7      154.72      157.94     14.58 o 
   1   7   7     2439.86     2354.57     44.83 o 
   2   7   7      644.81      668.50     22.01 o 
   3   7   7      316.12      361.59     19.76 o 
   4   7   7       16.73       28.61      9.59 o 
   5   7   7       53.09       50.87     12.78 o 
   6   7   7       15.45       23.18     10.57 o 
   7   7   7       15.80       26.38     14.97 o 
  -8   8   7       24.07       22.17     12.62 o 
  -7   8   7       33.12       10.68      9.99 o 
  -6   8   7        0.31       -6.92      7.32 o 
  -5   8   7       31.21       47.40     11.39 o 
  -4   8   7      932.88      979.26     31.77 o 
  -3   8   7      792.47      853.98     28.31 o 
  -2   8   7        7.73       12.85      6.23 o 
  -1   8   7     2436.18     2493.90     38.01 o 
   0   8   7      756.23      774.31     25.79 o 
   1   8   7        0.48      -12.29     13.51 o 
   2   8   7        6.09       -0.60      8.03 o 
   3   8   7      542.23      624.61     24.95 o 
   4   8   7      390.18      413.12     22.32 o 
   5   8   7       15.38       15.38     10.62 o 
   6   8   7        1.67        1.99     10.98 o 
  -8   9   7        6.59       -3.54     10.82 o 
  -7   9   7        0.39       -0.04      7.80 o 
  -6   9   7      160.62      136.76     14.77 o 
  -5   9   7       48.41       68.34     11.10 o 
  -4   9   7      471.33      469.90     23.09 o 
  -3   9   7      769.02      850.14     29.76 o 
  -2   9   7      495.33      545.71     50.89 o 
  -1   9   7      385.73      388.68     22.81 o 
   0   9   7      426.95      463.74     22.75 o 
   1   9   7      824.28      868.40     30.34 o 
   2   9   7      252.00      222.22     23.88 o 
   3   9   7      162.65      137.32     18.44 o 
   4   9   7       84.85       96.85     14.42 o 
   5   9   7      149.29      136.11     17.18 o 
   6   9   7      129.15      151.54     36.78 o 
  -7  10   7        0.72        2.73      7.94 o 
  -6  10   7       96.82      100.82     14.30 o 
  -5  10   7      144.39      173.29     16.68 o 
  -4  10   7      374.49      396.96     22.11 o 
  -3  10   7      291.31      282.89     17.61 o 
  -2  10   7      159.60      160.86     17.08 o 
  -1  10   7      214.04      214.75     18.39 o 
   0  10   7       83.02       97.94     13.49 o 
   1  10   7       36.25       43.08     10.75 o 
   2  10   7      140.15      145.68     16.56 o 
   3  10   7      149.88      146.78     19.89 o 
   4  10   7        2.49       14.60      9.61 o 
   5  10   7       28.56       14.59     10.48 o 
   6  10   7      181.09      133.46     30.82 o 
  -7  11   7       63.65       65.18     20.45 o 
  -6  11   7       92.84       57.75     14.66 o 
  -5  11   7      198.90      151.43     15.96 o 
  -4  11   7      119.74      115.59     13.78 o 
  -3  11   7        2.61        3.36     10.83 o 
  -2  11   7       30.34       41.43     11.69 o 
  -1  11   7       23.61       26.92     10.22 o 
   0  11   7       60.67       55.62     11.92 o 
   1  11   7       23.15       25.28     10.09 o 
   2  11   7        0.88        1.09      8.46 o 
   3  11   7       14.48        0.40      8.81 o 
   4  11   7        5.31        4.02      9.37 o 
   5  11   7       62.59       63.56     14.25 o 
  -6  12   7       22.33       11.43     13.51 o 
  -5  12   7      126.59      142.40     15.65 o 
  -4  12   7       70.76       57.24     13.78 o 
  -3  12   7      209.96      194.00     19.95 o 
  -2  12   7       30.47        9.20      9.29 o 
  -1  12   7      118.87      114.89     21.03 o 
   0  12   7       14.07       21.68     14.27 o 
   1  12   7       88.65       77.58     13.44 o 
   2  12   7       20.37       40.86     11.59 o 
   3  12   7      193.46      167.39     33.86 o 
   4  12   7      259.15      200.95     25.30 o 
   5  12   7        2.91       15.80     13.28 o 
  -6  13   7       15.46       18.05     10.99 o 
  -5  13   7       19.49       20.39     11.06 o 
  -4  13   7        4.04       10.00     11.06 o 
  -3  13   7       15.61       11.59     10.11 o 
  -2  13   7      193.79      199.27     19.75 o 
  -1  13   7      100.53      106.60     21.63 o 
   0  13   7       51.42       27.92     19.12 o 
   1  13   7        5.62       12.53     19.29 o 
   2  13   7      146.84      111.13     33.04 o 
   3  13   7       26.56       25.65     11.05 o 
   4  13   7      149.02      151.74     18.79 o 
   5  13   7      129.45      156.63     20.36 o 
  -5  14   7       26.55       26.64     15.00 o 
  -4  14   7       10.86       -6.25      8.84 o 
  -3  14   7       16.07       -8.71      9.83 o 
  -2  14   7        0.36       19.22     10.34 o 
  -1  14   7        0.31      -11.69     11.81 o 
   0  14   7      151.82      158.16     24.18 o 
   1  14   7       66.51       41.59     16.52 o 
   2  14   7      100.09       85.42     27.81 o 
   3  14   7       74.77      132.59     23.34 o 
   4  14   7       34.81       27.76     12.77 o 
  -5  15   7       14.31       22.90     17.56 o 
  -4  15   7        3.67       24.50     14.69 o 
  -3  15   7        0.59       -1.55     10.71 o 
  -2  15   7       18.20       13.28     10.72 o 
  -1  15   7        0.31        8.92     13.59 o 
   0  15   7        0.11       -7.94     12.95 o 
   1  15   7        1.83        3.43     13.69 o 
   2  15   7       84.04       86.93     20.00 o 
   3  15   7        2.35       13.23     14.12 o 
  -4  16   7        7.44       10.02     13.38 o 
  -3  16   7        5.62       11.44     11.20 o 
  -2  16   7        6.13        2.62     17.50 o 
  -1  16   7       34.23       48.90     17.69 o 
   0  16   7      116.80      147.19     24.38 o 
   1  16   7        5.72       -0.77     13.90 o 
   2  16   7        1.67       -3.57     15.04 o 
  -2  17   7        1.52        6.31     15.10 o 
  -1  17   7        0.08       -2.58     14.53 o 
   0  17   7       28.45       22.73     16.73 o 
   1  17   7       12.02       12.25     14.53 o 
  -9   0   8        6.76       -6.31     18.16 o 
  -8   0   8       54.37       41.66     20.21 o 
  -7   0   8       14.05      -11.00     12.37 o 
  -6   0   8       33.46       14.67     13.90 o 
  -5   0   8      285.80      231.19     30.94 o 
  -4   0   8      566.28      579.43     38.41 o 
  -3   0   8       70.16       85.79     18.39 o 
  -2   0   8       64.95       79.09     19.64 o 
  -1   0   8      938.85     1026.05     25.49 o 
   0   0   8      250.80      226.92     14.39 o 
   1   0   8      222.21      184.68     13.09 o 
   2   0   8     1975.54     1869.95     46.80 o 
   3   0   8      816.25      848.41     32.42 o 
   4   0   8        8.70        2.67     20.01 o 
   5   0   8       31.75       86.79     26.89 o 
   6   0   8       82.43       42.37     23.77 o 
   7   0   8       15.20        6.27     23.66 o 
  -9   1   8        1.50        0.59     12.17 o 
  -8   1   8       17.07       11.53     12.49 o 
  -7   1   8       22.06       26.46     12.24 o 
  -6   1   8        0.42       12.75      9.57 o 
  -5   1   8       20.02       16.77      9.12 o 
  -4   1   8      148.03      184.13     21.86 o 
  -3   1   8      695.68      720.48     31.83 o 
  -2   1   8     1620.63     1576.20     28.43 o 
  -1   1   8     1098.64     1075.71     21.26 o 
   0   1   8      382.50      398.40     15.75 o 
   1   1   8      160.55      186.10      9.26 o 
   2   1   8        1.28       -3.04      5.93 o 
   3   1   8       24.19       29.58      7.78 o 
   4   1   8      545.79      570.28     46.60 o 
   5   1   8       78.28      110.36     20.37 o 
   6   1   8        4.91       -5.05     14.46 o 
   7   1   8        5.32       -2.09     16.64 o 
  -9   2   8        4.24       -0.65     13.05 o 
  -8   2   8       36.19       20.89     13.22 o 
  -7   2   8        3.38       -9.92      9.92 o 
  -6   2   8       21.55        9.13     10.53 o 
  -5   2   8       77.68       83.89     14.92 o 
  -4   2   8      161.81      154.64     19.93 o 
  -3   2   8      290.16      272.55     17.90 o 
  -2   2   8      163.88      174.14     11.60 o 
  -1   2   8      308.84      346.96     14.14 o 
   0   2   8      746.17      767.99     21.15 o 
   1   2   8      950.90      978.20     22.77 o 
   2   2   8      160.52      191.00     13.28 o 
   3   2   8      348.21      358.57     22.19 o 
   4   2   8        9.72       10.59     10.08 o 
   5   2   8        8.28       19.01      9.63 o 
   6   2   8       48.94       72.13     20.81 o 
   7   2   8       36.38       28.43     17.60 o 
  -8   3   8       64.63       37.76     14.80 o 
  -7   3   8      240.90      225.55     25.11 o 
  -6   3   8      442.83      415.28     31.12 o 
  -5   3   8       70.25       37.08     11.69 o 
  -4   3   8       38.14       35.96      8.87 o 
  -3   3   8       68.15       69.94     10.50 o 
  -2   3   8       15.56       14.81      5.74 o 
  -1   3   8       81.39       53.49     13.06 o 
   0   3   8       12.42       14.22      5.56 o 
   1   3   8       45.03       50.97      6.97 o 
   2   3   8      406.21      402.15     17.62 o 
   3   3   8      531.18      537.09     35.02 o 
   4   3   8      120.47      160.22     19.58 o 
   5   3   8       53.37       59.93     19.96 o 
   6   3   8        1.77       -3.56     12.99 o 
   7   3   8       64.07       98.76     22.49 o 
  -8   4   8        4.05        0.72     10.41 o 
  -7   4   8       43.34       50.27     14.18 o 
  -6   4   8      123.70       88.43     15.93 o 
  -5   4   8     1096.13     1129.71     34.18 o 
  -4   4   8      814.45      754.87     33.37 o 
  -3   4   8        4.74        4.64      6.19 o 
  -2   4   8        2.34       17.86      6.02 o 
  -1   4   8       23.15       16.66      5.98 o 
   0   4   8      157.61      166.64     10.55 o 
   1   4   8        2.29       -0.58      6.68 o 
   2   4   8      143.70      156.77     16.02 o 
   3   4   8      226.54      230.55     18.68 o 
   4   4   8      171.78      186.07     18.08 o 
   5   4   8      295.70      275.70     22.23 o 
   6   4   8       75.67       86.90     16.37 o 
   7   4   8        6.27        1.99     17.44 o 
  -8   5   8        0.76        4.19     11.13 o 
  -7   5   8      118.09      116.95     19.88 o 
  -6   5   8      134.60      131.60     15.99 o 
  -5   5   8      446.43      425.01     25.41 o 
  -4   5   8        8.43        7.28      9.51 o 
  -3   5   8      675.73      690.16     31.71 o 
  -2   5   8      450.89      439.12     29.53 o 
  -1   5   8       63.28       84.16      8.93 o 
   0   5   8       10.11       21.60      7.36 o 
   1   5   8      534.68      544.17     20.31 o 
   2   5   8      204.76      197.38     14.43 o 
   3   5   8      121.94      108.30     19.70 o 
   4   5   8       69.32       88.65     14.24 o 
   5   5   8        6.56        8.85      9.11 o 
   6   5   8        2.18       -3.51     10.84 o 
   7   5   8       60.70       70.58     16.63 o 
  -8   6   8       37.65       17.46     13.44 o 
  -7   6   8       20.95        1.92     10.41 o 
  -6   6   8       32.78       19.24      9.12 o 
  -5   6   8       10.64       23.62      8.96 o 
  -4   6   8       12.65        2.03      6.78 o 
  -3   6   8       93.75      100.99     12.63 o 
  -2   6   8       19.66       28.21      8.12 o 
  -1   6   8      120.24      152.90     12.93 o 
   0   6   8      394.32      413.75     22.08 o 
   1   6   8       32.88       15.03      7.43 o 
   2   6   8        0.06       -1.87      7.02 o 
   3   6   8      153.03      137.28     13.61 o 
   4   6   8       49.10       63.34     12.99 o 
   5   6   8      127.23      141.20     17.72 o 
   6   6   8       45.35       51.38     19.21 o 
  -8   7   8        0.01       -8.00     11.59 o 
  -7   7   8       12.01        7.76     11.92 o 
  -6   7   8        1.27        1.66      7.65 o 
  -5   7   8       15.57        8.79      8.21 o 
  -4   7   8       74.76       64.69     12.21 o 
  -3   7   8       72.70       65.24     18.74 o 
  -2   7   8     1430.35     1390.11     58.68 o 
  -1   7   8        5.88       -3.62      7.89 o 
   0   7   8     1117.94     1178.12     31.95 o 
   1   7   8      270.51      272.92     19.21 o 
   2   7   8       39.74       47.56      9.78 o 
   3   7   8        1.16       -0.86      7.36 o 
   4   7   8        0.25        6.10      8.65 o 
   5   7   8        2.22       -4.06      9.48 o 
   6   7   8       10.07       12.88     11.11 o 
  -8   8   8        6.50        3.27     20.09 o 
  -7   8   8        4.86       -6.44      7.83 o 
  -6   8   8        3.36       -0.72      8.38 o 
  -5   8   8        3.78       15.07      8.72 o 
  -4   8   8       50.21       40.98     10.27 o 
  -3   8   8       21.78        6.74      8.30 o 
  -2   8   8     1695.16     1703.44     98.92 o 
  -1   8   8      674.64      716.39     40.65 o 
   0   8   8       79.05       75.51     16.55 o 
   1   8   8        6.76       -2.00      9.09 o 
   2   8   8       17.56       17.65      9.75 o 
   3   8   8       85.13       99.58     12.28 o 
   4   8   8        2.54       -8.32      8.32 o 
   5   8   8        1.63        8.80     10.70 o 
   6   8   8        2.02       -7.85      8.43 o 
  -7   9   8        0.14        8.67      8.34 o 
  -6   9   8       10.81       12.40      9.36 o 
  -5   9   8        0.50        5.82      8.59 o 
  -4   9   8      110.52      108.12     12.35 o 
  -3   9   8      619.97      663.70     37.37 o 
  -2   9   8     1173.91     1298.79     42.69 o 
  -1   9   8       14.81       23.54     13.33 o 
   0   9   8       30.68       47.38     12.71 o 
   1   9   8       47.07       26.47     15.36 o 
   2   9   8        3.69        4.00      8.73 o 
   3   9   8        0.33       -5.72      7.94 o 
   4   9   8        5.81       16.48     10.30 o 
   5   9   8       63.67       25.96     14.84 o 
   6   9   8       67.45       65.68     14.94 o 
  -7  10   8       37.58       37.38      9.65 o 
  -6  10   8        3.15       10.74      6.83 o 
  -5  10   8       71.82       70.96     11.71 o 
  -4  10   8      153.68      188.23     22.38 o 
  -3  10   8       58.55       64.28     12.80 o 
  -2  10   8       64.10       77.33     13.25 o 
  -1  10   8       65.02       54.27     16.63 o 
   0  10   8        0.04       -8.70      8.70 o 
   1  10   8       27.21       28.42     16.75 o 
   2  10   8       93.12       88.61     13.73 o 
   3  10   8      215.34      205.98     19.78 o 
   4  10   8       54.26       50.03     17.33 o 
   5  10   8      114.03      121.94     22.14 o 
  -7  11   8        8.52        5.84      9.16 o 
  -6  11   8       33.62       22.73      9.72 o 
  -5  11   8       95.94       76.33     12.36 o 
  -4  11   8       23.16        1.68     12.33 o 
  -3  11   8      135.69      131.31     16.86 o 
  -2  11   8        7.83        6.01      9.16 o 
  -1  11   8        2.74       -3.25     13.74 o 
   0  11   8        4.95       -4.85     11.80 o 
   1  11   8       97.97      113.89     15.92 o 
   2  11   8       69.20       45.96     12.27 o 
   3  11   8       71.13       77.14     15.98 o 
   4  11   8       44.61       34.43     12.12 o 
   5  11   8        0.00       -0.88     10.97 o 
  -6  12   8       18.88        8.76      9.39 o 
  -5  12   8        0.14        2.67     10.10 o 
  -4  12   8       11.56       -3.29      8.45 o 
  -3  12   8        3.28       -2.82      8.48 o 
  -2  12   8        1.86       -9.48      9.48 o 
  -1  12   8        2.06       12.60     13.63 o 
   0  12   8        0.31        5.39     12.59 o 
   1  12   8       26.68        6.02     10.21 o 
   2  12   8        0.07       13.63     13.89 o 
   3  12   8        0.55        3.94     10.30 o 
   4  12   8        7.63        2.60     10.38 o 
  -6  13   8       13.04       26.32     12.35 o 
  -5  13   8        2.63      -13.36     13.36 o 
  -4  13   8        2.34        7.96     10.20 o 
  -3  13   8      189.38      187.05     20.55 o 
  -2  13   8      243.50      280.63     52.81 o 
  -1  13   8        0.52        1.37     12.93 o 
   0  13   8        0.08       -4.05     13.67 o 
   1  13   8        4.17        3.40      9.83 o 
   2  13   8       14.73        9.84     10.01 o 
   3  13   8       48.64       36.99     12.58 o 
   4  13   8       47.74       22.45     17.19 o 
  -5  14   8      136.38      164.95     21.95 o 
  -4  14   8       56.79       56.20     14.70 o 
  -3  14   8       31.65       36.08     12.65 o 
  -2  14   8        1.32       15.01     17.07 o 
  -1  14   8      288.28      299.77     32.65 o 
   0  14   8      509.89      511.61     62.08 o 
   1  14   8       23.19       13.95     14.78 o 
   2  14   8       29.11       43.65     16.92 o 
   3  14   8       22.64       22.05     12.31 o 
  -4  15   8       83.03       81.95     16.81 o 
  -3  15   8      235.46      283.57     45.02 o 
  -2  15   8      229.74      258.64     32.26 o 
  -1  15   8      158.47      194.34     28.06 o 
   0  15   8       56.71       50.64     24.68 o 
   1  15   8        0.49       17.88     15.76 o 
   2  15   8       80.96       70.20     14.58 o 
  -3  16   8       14.71       24.78     22.08 o 
  -2  16   8       21.98       19.20     16.84 o 
  -1  16   8       29.91       31.95     17.38 o 
   0  16   8      103.35       62.29     31.82 o 
   1  16   8       69.56       76.43     20.74 o 
  -8   1   9        0.05        5.21     11.24 o 
  -7   1   9        0.09       12.47     11.31 o 
  -6   1   9       94.79      100.27     16.68 o 
  -5   1   9        1.82       -1.00      7.41 o 
  -4   1   9        2.56        8.10      7.70 o 
  -3   1   9       58.30       69.79     10.67 o 
  -2   1   9       18.00       20.73      6.62 o 
  -1   1   9       85.37       85.20      9.57 o 
   0   1   9       19.06       27.73      6.74 o 
   1   1   9       86.86      106.31      9.35 o 
   2   1   9        0.39       -6.17      6.17 o 
   3   1   9        0.30       10.08      9.00 o 
   4   1   9       82.72       68.65     13.21 o 
   5   1   9       88.03       93.32     20.15 o 
   6   1   9       16.88       22.71     28.08 o 
  -8   2   9        2.53        2.42     11.47 o 
  -7   2   9       37.59       42.58     13.36 o 
  -6   2   9      115.65       83.52     16.31 o 
  -5   2   9      149.81      138.39     18.84 o 
  -4   2   9      124.05      134.88     14.73 o 
  -3   2   9       15.00        4.27      6.76 o 
  -2   2   9       10.37        2.72      5.69 o 
  -1   2   9       56.49       68.77      8.33 o 
   0   2   9       80.14       72.85      9.23 o 
   1   2   9      170.83      170.93     11.42 o 
   2   2   9        0.57        6.33      8.59 o 
   3   2   9      101.30      116.37     33.74 o 
   4   2   9       11.77       18.80      9.76 o 
   5   2   9       22.19       14.95     15.95 o 
   6   2   9       67.95      106.91     23.54 o 
  -8   3   9       29.79       32.07     24.34 o 
  -7   3   9        2.34       -0.10      9.76 o 
  -6   3   9       58.10       43.05     19.98 o 
  -5   3   9        0.50       -1.67      8.28 o 
  -4   3   9      108.03      104.45     13.37 o 
  -3   3   9      261.40      217.26     16.98 o 
  -2   3   9        8.27       13.07      6.52 o 
  -1   3   9        0.09        2.15      6.30 o 
   0   3   9       32.94       52.32      7.77 o 
   1   3   9       73.56       64.11      9.12 o 
   2   3   9      130.47      132.13     17.28 o 
   3   3   9      368.07      380.57     25.75 o 
   4   3   9        5.01        7.54      9.05 o 
   5   3   9        1.70        0.55      9.53 o 
   6   3   9       51.76       40.83     19.19 o 
  -8   4   9       35.05       17.81     22.47 o 
  -7   4   9        0.84        5.76     13.69 o 
  -6   4   9       48.48       47.88     35.58 o 
  -5   4   9        9.46       21.54      9.52 o 
  -4   4   9      962.26      986.01     31.50 o 
  -3   4   9       67.62       54.57     10.20 o 
  -2   4   9      143.51      137.38     13.67 o 
  -1   4   9        9.58       10.18      6.40 o 
   0   4   9        9.53        3.67      6.25 o 
   1   4   9      274.19      235.29     15.51 o 
   2   4   9       28.54        8.28      8.68 o 
   3   4   9      190.84      161.40     16.80 o 
   4   4   9        1.11       -6.95     10.52 o 
   5   4   9       85.01       63.39     19.25 o 
   6   4   9       20.80       38.07     12.76 o 
  -8   5   9       96.72       88.39     19.97 o 
  -7   5   9       16.74        9.64     15.98 o 
  -6   5   9       29.17       23.50     12.23 o 
  -5   5   9      204.36      191.25     18.27 o 
  -4   5   9      109.69      109.38     14.37 o 
  -3   5   9     1059.27     1059.00     31.45 o 
  -2   5   9      462.77      497.50     23.18 o 
  -1   5   9      352.74      373.59     17.56 o 
   0   5   9      271.33      307.92     20.07 o 
   1   5   9      160.35      166.12     13.91 o 
   2   5   9      141.07      149.95     14.26 o 
   3   5   9       47.21       36.24     11.23 o 
   4   5   9       31.48       29.87     11.69 o 
   5   5   9      106.83      123.04     17.37 o 
   6   5   9       25.67       15.75     11.45 o 
  -8   6   9       11.41        5.35     13.17 o 
  -7   6   9        4.16       16.21     11.57 o 
  -6   6   9       19.73       18.40      9.76 o 
  -5   6   9      200.77      204.65     19.05 o 
  -4   6   9      532.97      591.29     32.52 o 
  -3   6   9     1608.61     1751.72     59.25 o 
  -2   6   9       21.90       39.54     14.17 o 
  -1   6   9      242.08      241.35     23.05 o 
   0   6   9      145.16      155.63     35.20 o 
   1   6   9      131.02      126.01     15.64 o 
   2   6   9       81.18       73.80     11.17 o 
   3   6   9      397.64      415.82     25.67 o 
   4   6   9      111.61      106.77     15.95 o 
   5   6   9        8.69        4.49      9.38 o 
   6   6   9        2.24        7.82     10.90 o 
  -7   7   9       11.08       -5.05     10.26 o 
  -6   7   9      202.75      235.50     21.43 o 
  -5   7   9       58.60       54.53     12.00 o 
  -4   7   9      106.31       98.56     14.06 o 
  -3   7   9       10.41       -4.87      7.77 o 
  -2   7   9      516.00      510.45     34.69 o 
  -1   7   9      984.73     1005.48     41.03 o 
   0   7   9      277.12      253.33     19.09 o 
   1   7   9     1038.07     1092.42     41.38 o 
   2   7   9      548.89      579.77     24.23 o 
   3   7   9        8.89       -3.38      9.01 o 
   4   7   9        0.34        0.60      9.43 o 
   5   7   9       16.08        8.49     10.40 o 
   6   7   9       25.24        9.41     13.79 o 
  -7   8   9        0.79       -7.13     10.24 o 
  -6   8   9        5.64       11.70     12.63 o 
  -5   8   9        0.14        1.98      8.25 o 
  -4   8   9      240.08      249.70     20.57 o 
  -3   8   9      226.07      242.21     19.41 o 
  -2   8   9        9.03        5.75     12.50 o 
  -1   8   9     1120.44     1288.98    128.49 o 
   0   8   9     1014.40     1068.58     36.41 o 
   1   8   9      135.17      151.94     21.39 o 
   2   8   9      184.52      188.72     19.38 o 
   3   8   9      108.10      115.93     14.01 o 
   4   8   9       36.70       54.88     14.79 o 
   5   8   9        2.01        6.23     13.72 o 
  -7   9   9        9.76        3.97     10.36 o 
  -6   9   9       11.87       13.72      9.75 o 
  -5   9   9       55.63       44.42     11.40 o 
  -4   9   9       12.30        2.46      8.69 o 
  -3   9   9      165.94      183.12     18.68 o 
  -2   9   9        0.56       -9.37      9.37 o 
  -1   9   9      266.90      287.39     32.83 o 
   0   9   9      323.74      335.21     23.76 o 
   1   9   9      166.83      134.62     16.13 o 
   2   9   9       78.54       72.39     13.13 o 
   3   9   9        2.58        0.38      9.24 o 
   4   9   9        6.97        5.94     11.91 o 
   5   9   9       24.09       20.03     11.55 o 
  -7  10   9        3.43       -0.99      8.48 o 
  -6  10   9        0.23        2.60      7.86 o 
  -5  10   9        1.01        0.22     10.01 o 
  -4  10   9       56.83       47.08     17.76 o 
  -3  10   9       52.90       54.26     16.74 o 
  -2  10   9        8.75        5.31     11.28 o 
  -1  10   9       48.25       76.48     18.59 o 
   0  10   9       31.22       41.69     20.92 o 
   1  10   9      168.18      169.40     20.45 o 
   2  10   9       39.99       56.18     14.63 o 
   3  10   9       22.89       25.92     11.19 o 
   4  10   9        0.84        5.40     11.95 o 
   5  10   9        0.66       13.11     13.70 o 
  -6  11   9        3.85       -5.99      8.51 o 
  -5  11   9        5.92       12.68     10.86 o 
  -4  11   9       43.89       39.60     15.30 o 
  -3  11   9       35.97       34.26     11.57 o 
  -2  11   9        5.40        7.43     13.72 o 
  -1  11   9       35.25       25.10     15.39 o 
   0  11   9       16.53       -8.89     12.12 o 
   1  11   9       18.66        3.85     18.24 o 
   2  11   9        2.86       20.11     13.04 o 
   3  11   9       56.64       73.06     14.27 o 
   4  11   9       38.14       36.90     15.62 o 
  -6  12   9        0.63       -2.41     14.29 o 
  -5  12   9        8.86        4.53      9.58 o 
  -4  12   9       72.09       80.05     15.61 o 
  -3  12   9        2.55        4.49      9.05 o 
  -2  12   9        0.83        7.32     13.85 o 
  -1  12   9      109.18      161.19     24.99 o 
   0  12   9       55.25       39.55     16.91 o 
   1  12   9       80.88       88.83     15.31 o 
   2  12   9       14.25       20.10     11.63 o 
   3  12   9        5.18       -3.34      9.48 o 
   4  12   9        2.56       14.38     11.81 o 
  -5  13   9        0.43       15.12     11.89 o 
  -4  13   9        4.18       18.73     11.10 o 
  -3  13   9        5.45       -4.38      9.54 o 
  -2  13   9        0.65        0.76     21.93 o 
  -1  13   9       60.15       40.68     17.77 o 
   0  13   9        2.37        5.78     15.11 o 
   1  13   9      110.36       91.74     31.31 o 
   2  13   9       84.89       94.83     15.57 o 
   3  13   9       41.50       58.59     14.25 o 
  -4  14   9        0.49       -2.01     10.31 o 
  -3  14   9        1.15      -14.06     16.70 o 
  -2  14   9       18.18       -8.71     14.82 o 
  -1  14   9        0.78      -13.10     13.10 o 
   0  14   9        0.09      -14.13     14.13 o 
   1  14   9      106.86       86.35     20.85 o 
   2  14   9       28.77       15.29     15.71 o 
  -3  15   9       35.15       69.31     20.51 o 
  -2  15   9        1.45        6.70     16.07 o 
  -1  15   9       10.61       28.62     16.52 o 
   0  15   9       10.39       18.00     16.72 o 
   1  15   9       54.28       36.74     18.24 o 
  -8   0  10        0.18        5.50     20.20 o 
  -7   0  10       31.85       23.74     16.97 o 
  -6   0  10        6.93        4.97     13.51 o 
  -5   0  10        5.15       -8.41     11.85 o 
  -4   0  10       56.89       41.06     17.52 o 
  -3   0  10       29.86       21.04     14.31 o 
  -2   0  10      110.73       85.29     20.38 o 
  -1   0  10      794.14      787.29     25.39 o 
   0   0  10      920.65      943.16     27.46 o 
   1   0  10      391.12      422.09     29.70 o 
   2   0  10       11.10       14.11     11.14 o 
   3   0  10        2.80       -1.45     14.90 o 
   4   0  10       16.73       24.38     20.54 o 
   5   0  10        7.13      -17.16     19.34 o 
   6   0  10       10.74       57.20     29.17 o 
  -8   1  10        1.48        7.01     12.10 o 
  -7   1  10        3.18        8.54     10.54 o 
  -6   1  10       52.17       32.45     12.43 o 
  -5   1  10      143.80      154.95     25.90 o 
  -4   1  10      101.76      100.93     20.02 o 
  -3   1  10      373.32      327.13     24.90 o 
  -2   1  10      174.16      173.72     13.21 o 
  -1   1  10       90.80       96.52      9.38 o 
   0   1  10       18.78       18.25      6.96 o 
   1   1  10       77.44       72.05     10.71 o 
   2   1  10      200.84      219.21     18.36 o 
   3   1  10       27.75       36.12     10.66 o 
   4   1  10       82.20       67.08     17.77 o 
   5   1  10        0.07       -0.15     15.69 o 
   6   1  10        0.19      -16.07     16.07 o 
  -8   2  10        2.71        4.59     17.81 o 
  -7   2  10       26.25       22.22     13.45 o 
  -6   2  10       57.74       47.14     13.81 o 
  -5   2  10       32.48       33.15     11.63 o 
  -4   2  10      176.65      183.31     20.51 o 
  -3   2  10        1.98        5.57      7.08 o 
  -2   2  10       43.57       48.09      8.52 o 
  -1   2  10      203.90      196.64     12.64 o 
   0   2  10      122.78      131.60     10.98 o 
   1   2  10       33.50       42.21     10.56 o 
   2   2  10       11.46       13.51      8.50 o 
   3   2  10       62.31       89.99     17.89 o 
   4   2  10        0.35        1.87     14.17 o 
   5   2  10        0.23        6.89     16.11 o 
   6   2  10       42.44       42.94     21.17 o 
  -8   3  10        0.35        4.48     12.43 o 
  -7   3  10        0.06       -8.00      9.95 o 
  -6   3  10       75.43       39.86     13.59 o 
  -5   3  10       97.47       87.80     15.92 o 
  -4   3  10       13.86       11.36      7.68 o 
  -3   3  10       17.91        8.02      7.75 o 
  -2   3  10       18.74       24.74      7.62 o 
  -1   3  10        0.07       -0.35      6.45 o 
   0   3  10       77.63       85.06     10.33 o 
   1   3  10      149.40      156.88     21.24 o 
   2   3  10       29.44       20.18     13.58 o 
   3   3  10       12.86       15.02      9.44 o 
   4   3  10       13.04       14.56     10.64 o 
   5   3  10      214.48      241.67     30.04 o 
   6   3  10        0.26       21.50     19.96 o 
  -8   4  10        0.73      -11.09     11.09 o 
  -7   4  10       70.22       69.38     17.78 o 
  -6   4  10       93.92       95.24     46.83 o 
  -5   4  10      100.09       98.69     14.39 o 
  -4   4  10      290.39      288.34     21.24 o 
  -3   4  10        0.39       -1.25      7.14 o 
  -2   4  10        5.99        0.51      7.15 o 
  -1   4  10      178.58      186.73     14.05 o 
   0   4  10       67.37       61.45     10.37 o 
   1   4  10      180.32      173.71     14.48 o 
   2   4  10      245.33      257.29     22.25 o 
   3   4  10      220.15      205.31     32.88 o 
   4   4  10        0.80       14.20     11.36 o 
   5   4  10       99.69      101.08     29.31 o 
   6   4  10        5.09      -15.08     15.08 o 
  -7   5  10       38.63       35.86     23.00 o 
  -6   5  10        0.86       -6.30      9.53 o 
  -5   5  10       75.72       91.69     14.13 o 
  -4   5  10       29.35       21.93      9.47 o 
  -3   5  10        0.77       -6.74      6.74 o 
  -2   5  10     1568.34     1630.38     39.50 o 
  -1   5  10      389.11      429.58     23.73 o 
   0   5  10       11.47       17.47      9.35 o 
   1   5  10        4.18       -2.12      7.14 o 
   2   5  10      480.17      488.58     27.86 o 
   3   5  10        8.69       -0.57      9.76 o 
   4   5  10       66.55       38.12     12.16 o 
   5   5  10       87.97      101.40     16.95 o 
  -7   6  10        0.28      -10.30     10.30 o 
  -6   6  10       35.51       30.37     10.21 o 
  -5   6  10        0.13        3.01      8.26 o 
  -4   6  10        0.03       -4.59      8.19 o 
  -3   6  10      325.84      303.29     21.66 o 
  -2   6  10      273.17      262.82     26.59 o 
  -1   6  10      348.71      417.02     42.14 o 
   0   6  10     2089.94     2094.74     79.99 o 
   1   6  10        1.52        2.60      8.49 o 
   2   6  10      451.35      434.43     26.76 o 
   3   6  10      361.55      346.85     25.14 o 
   4   6  10      117.14      111.05     16.48 o 
   5   6  10        2.94        1.67     10.64 o 
  -7   7  10        3.72       -8.59      8.59 o 
  -6   7  10       18.30        9.53      9.07 o 
  -5   7  10        2.61        5.10      8.54 o 
  -4   7  10        2.65        1.11      8.18 o 
  -3   7  10       42.44       85.54     13.46 o 
  -2   7  10        0.41       -8.51     10.23 o 
  -1   7  10      729.26      818.69     37.91 o 
   0   7  10       66.72       73.78     13.38 o 
   1   7  10     1000.84     1138.25     34.91 o 
   2   7  10       36.08       35.73     10.16 o 
   3   7  10        0.37       -1.94      9.61 o 
   4   7  10        1.79       -3.03     10.16 o 
   5   7  10        3.15       10.15     11.24 o 
  -7   8  10        2.89       17.38     10.90 o 
  -6   8  10       11.91       17.90      9.52 o 
  -5   8  10        5.99        5.08      9.07 o 
  -4   8  10       42.63       20.29     10.09 o 
  -3   8  10        0.30      -10.56     12.36 o 
  -2   8  10      104.57       83.61     18.63 o 
  -1   8  10      167.86      179.87     23.16 o 
   0   8  10       47.99       52.92     12.24 o 
   1   8  10      281.01      316.28     23.24 o 
   2   8  10       14.44       -5.47      8.76 o 
   3   8  10        9.53       -4.90      8.77 o 
   4   8  10       15.76       -0.34      9.99 o 
   5   8  10        0.01       13.11     11.24 o 
  -6   9  10       16.02       17.73     10.75 o 
  -5   9  10       16.52        7.24      9.68 o 
  -4   9  10       23.14       42.45     16.22 o 
  -3   9  10        2.86        4.26     19.04 o 
  -2   9  10        0.80      -10.14     11.98 o 
  -1   9  10       45.85       28.53     15.49 o 
   0   9  10       11.17        3.49     12.29 o 
   1   9  10        0.01        3.47      9.65 o 
   2   9  10       38.90        8.92      9.90 o 
   3   9  10        1.69        5.62     11.32 o 
   4   9  10       15.88       31.50     15.12 o 
  -6  10  10       10.59       16.35      9.36 o 
  -5  10  10       16.02        5.12      9.73 o 
  -4  10  10        9.34       24.83     10.52 o 
  -3  10  10        2.64        9.56      9.94 o 
  -2  10  10        0.61       11.14     13.34 o 
  -1  10  10       41.39       18.86     14.98 o 
   0  10  10       55.40       40.20     16.54 o 
   1  10  10       16.67       18.34     11.00 o 
   2  10  10        7.16       -4.73      9.57 o 
   3  10  10       41.06       30.50     13.92 o 
   4  10  10       36.05       43.07     15.51 o 
  -6  11  10        7.52        8.31     18.59 o 
  -5  11  10        0.48       14.60     10.30 o 
  -4  11  10        4.06       -4.78      9.40 o 
  -3  11  10        0.06        8.28     10.09 o 
  -2  11  10       92.94       70.24     19.11 o 
  -1  11  10        1.50       -1.13     15.83 o 
   0  11  10        0.08       14.83     14.22 o 
   1  11  10       15.71       22.24     11.13 o 
   2  11  10        1.57        6.62     11.85 o 
   3  11  10        0.02       -3.04     11.17 o 
  -5  12  10       16.09       24.54     12.39 o 
  -4  12  10       11.51       11.95     11.04 o 
  -3  12  10       13.43        4.18     18.14 o 
  -2  12  10        5.93       12.45     15.25 o 
  -1  12  10       25.73       42.73     18.41 o 
   0  12  10        0.04        2.87     13.98 o 
   1  12  10       12.51        3.83     14.23 o 
   2  12  10        7.02       -9.38      9.38 o 
   3  12  10       30.47       18.73     11.59 o 
  -4  13  10       15.08       28.41     13.68 o 
  -3  13  10       22.50       61.98     20.06 o 
  -2  13  10       11.34       -3.47     14.08 o 
  -1  13  10       23.32        8.38     15.06 o 
   0  13  10       23.53       27.50     16.43 o 
   1  13  10        1.22       10.10     14.55 o 
   2  13  10       29.15       13.74     12.24 o 
  -3  14  10       13.52        1.17     16.67 o 
  -2  14  10       43.45       33.33     18.31 o 
  -1  14  10        9.32       11.56     15.77 o 
   0  14  10       85.45       93.60     23.06 o 
   1  14  10        8.03       32.18     17.98 o 
  -7   1  11        0.10        3.84      9.80 o 
  -6   1  11       17.53       15.63     11.72 o 
  -5   1  11        4.36       -3.08      8.28 o 
  -4   1  11       43.64       33.60     11.94 o 
  -3   1  11       27.40        3.36      9.12 o 
  -2   1  11       55.40       31.93      8.56 o 
  -1   1  11       41.35       29.34      7.81 o 
   0   1  11       14.54        5.19      7.77 o 
   1   1  11       25.39       30.33     11.06 o 
   2   1  11       77.98       67.06     12.59 o 
   3   1  11       18.26        7.16     13.63 o 
   4   1  11        2.07       -4.02     14.76 o 
   5   1  11        0.24       -1.57     16.61 o 
  -7   2  11        0.92        3.08     10.40 o 
  -6   2  11       13.88        2.69     10.32 o 
  -5   2  11       14.06        9.56     29.66 o 
  -4   2  11       18.16       11.50      9.62 o 
  -3   2  11      324.30      317.09     21.66 o 
  -2   2  11        6.85       13.15      7.41 o 
  -1   2  11        0.07        1.76      5.97 o 
   0   2  11        7.36        0.99      6.37 o 
   1   2  11       13.03       10.30      9.23 o 
   2   2  11        0.01       -9.15      9.15 o 
   3   2  11        1.00       -8.28      9.25 o 
   4   2  11       44.68       34.35     17.42 o 
   5   2  11        7.43       17.52     17.18 o 
  -7   3  11        0.24       -5.44     10.92 o 
  -6   3  11       57.93       63.36     30.15 o 
  -5   3  11       71.14       37.55     19.05 o 
  -4   3  11       70.26       72.08     15.95 o 
  -3   3  11       84.26       60.25     11.45 o 
  -2   3  11       54.64       45.87     11.11 o 
  -1   3  11       20.62       20.33      8.07 o 
   0   3  11        8.99       15.05      8.11 o 
   1   3  11       62.05       74.54     15.27 o 
   2   3  11       98.08      107.56     26.26 o 
   3   3  11      127.06      104.69     15.26 o 
   4   3  11      110.39      124.51     41.19 o 
   5   3  11        4.01       -7.13     16.18 o 
  -7   4  11       25.60       26.42     19.30 o 
  -6   4  11        0.42       -3.48      9.89 o 
  -5   4  11       61.51       41.24     10.77 o 
  -4   4  11        1.10       -3.39      8.43 o 
  -3   4  11        0.44       -4.16      7.39 o 
  -2   4  11        0.02        5.48      7.53 o 
  -1   4  11       48.59       43.09     14.77 o 
   0   4  11       22.49       23.38      9.00 o 
   1   4  11       95.34      101.63     14.58 o 
   2   4  11       13.99        2.91      9.72 o 
   3   4  11        4.09       17.95     10.51 o 
   4   4  11      375.80      395.00     28.09 o 
   5   4  11       11.40       11.48     16.92 o 
  -7   5  11        5.64        4.04     12.48 o 
  -6   5  11       19.16        1.85     12.05 o 
  -5   5  11        0.00        3.47      8.52 o 
  -4   5  11       16.23        8.39      8.39 o 
  -3   5  11       34.16       41.96     11.11 o 
  -2   5  11       78.51       78.29     16.72 o 
  -1   5  11        0.21       -9.93      9.93 o 
   0   5  11       34.63       49.76     11.33 o 
   1   5  11       26.71       27.46     11.35 o 
   2   5  11      372.96      350.49     24.91 o 
   3   5  11        0.58       -7.17     10.36 o 
   4   5  11      232.75      202.68     21.71 o 
   5   5  11       80.08       72.55     16.06 o 
  -7   6  11       10.12       13.49     13.11 o 
  -6   6  11        8.05       10.33      9.28 o 
  -5   6  11        0.73       15.10      9.87 o 
  -4   6  11        9.36        7.23      8.69 o 
  -3   6  11      109.61      119.66     22.17 o 
  -2   6  11       79.66       59.00     20.43 o 
  -1   6  11       27.62       16.92     12.79 o 
   0   6  11       88.86       90.57     13.91 o 
   1   6  11       54.50       78.75     13.79 o 
   2   6  11       51.97       30.65     12.33 o 
   3   6  11      227.93      252.57     22.28 o 
   4   6  11       86.72       94.94     26.86 o 
  -7   7  11        2.03        1.82     12.64 o 
  -6   7  11       12.67       -6.39      8.95 o 
  -5   7  11        2.69       12.07     11.37 o 
  -4   7  11       51.00       61.36     12.88 o 
  -3   7  11       73.86      101.31     19.79 o 
  -2   7  11      142.11      162.21     22.96 o 
  -1   7  11      650.76      680.78     49.80 o 
   0   7  11      194.23      176.93     17.90 o 
   1   7  11        0.74        3.79     10.51 o 
   2   7  11      366.76      369.48     34.06 o 
   3   7  11        1.15       12.72     10.99 o 
   4   7  11       24.61       10.98     10.72 o 
  -6   8  11       41.89       21.49     11.42 o 
  -5   8  11       85.52      110.71     19.29 o 
  -4   8  11      132.41      109.98     22.01 o 
  -3   8  11       75.06       32.72     15.97 o 
  -2   8  11        6.02       10.77     12.87 o 
  -1   8  11        0.48       27.38     13.65 o 
   0   8  11      223.54      213.05     25.94 o 
   1   8  11      580.40      609.09     32.06 o 
   2   8  11       12.98       19.53     13.25 o 
   3   8  11        1.39       -6.98     11.63 o 
   4   8  11       26.46       37.00     13.69 o 
  -6   9  11       25.48       30.19     12.07 o 
  -5   9  11        0.01       -7.75     13.07 o 
  -4   9  11       12.36       24.74     14.70 o 
  -3   9  11       43.11        4.71     14.26 o 
  -2   9  11      186.91      148.42     23.25 o 
  -1   9  11       85.85       86.56     24.62 o 
   0   9  11       17.68       -3.25     19.88 o 
   1   9  11       81.15       83.92     15.84 o 
   2   9  11        3.29       12.51     12.75 o 
   3   9  11      194.81      163.97     24.48 o 
   4   9  11        0.20        7.70     13.99 o 
  -5  10  11       19.13       31.76     11.33 o 
  -4  10  11        2.92       23.91     11.91 o 
  -3  10  11        0.57       -9.93     12.21 o 
  -2  10  11        1.45       10.66     17.90 o 
  -1  10  11        0.18       -3.83     13.16 o 
   0  10  11       22.80       32.36     14.99 o 
   1  10  11       85.32       71.89     14.46 o 
   2  10  11        3.74        7.97     11.64 o 
   3  10  11       11.54       13.47     14.19 o 
  -5  11  11       16.82        9.44     11.39 o 
  -4  11  11        1.06       11.61     11.47 o 
  -3  11  11        0.22        4.91     13.72 o 
  -2  11  11        3.72        8.67     14.60 o 
  -1  11  11        1.73        8.13     14.22 o 
   0  11  11       10.89       25.81     15.01 o 
   1  11  11       12.62       12.10     13.93 o 
   2  11  11       23.48       30.67     12.44 o 
  -4  12  11       16.85       15.37     19.86 o 
  -3  12  11       17.37       29.47     18.11 o 
  -2  12  11       34.04       50.35     66.67 o 
  -1  12  11        6.04       11.35     14.33 o 
   0  12  11       10.15       19.19     15.82 o 
   1  12  11        3.36        5.41     14.06 o 
   2  12  11       17.65        7.78     11.39 o 
  -3  13  11        5.67       -2.67     16.22 o 
  -2  13  11       40.35       55.30     25.38 o 
  -1  13  11       54.08       29.50     49.92 o 
   0  13  11       47.25       49.54     34.65 o 
   1  13  11        0.33       -9.82     14.51 o 
  -7   0  12       20.79       13.43     18.35 o 
  -6   0  12        0.04       -2.88     12.99 o 
  -5   0  12       25.61       52.29     21.26 o 
  -4   0  12      165.12      133.09     27.28 o 
  -3   0  12      175.57      139.69     27.98 o 
  -2   0  12      391.16      323.19     39.22 o 
  -1   0  12      103.70      123.46     18.42 o 
   0   0  12       33.31        9.15     11.75 o 
   1   0  12       76.71       65.91     24.28 o 
   2   0  12        0.21       -1.02     15.25 o 
   3   0  12       22.85       17.83     21.99 o 
   4   0  12        1.25       -2.10     21.68 o 
  -7   1  12       51.21       17.29     12.71 o 
  -6   1  12        8.35       -9.40      9.80 o 
  -5   1  12       61.93       50.31     14.15 o 
  -4   1  12       49.31       31.22     12.82 o 
  -3   1  12        6.44       -0.25     19.65 o 
  -2   1  12      180.32      152.04     16.80 o 
  -1   1  12       40.62       34.56      8.25 o 
   0   1  12       54.52       51.95     10.45 o 
   1   1  12      105.44       87.21     17.29 o 
   2   1  12       23.71        5.22     13.50 o 
   3   1  12        8.03       12.73     14.40 o 
   4   1  12        0.10        8.96     16.01 o 
  -7   2  12        4.96        2.40     11.95 o 
  -6   2  12        5.13       -2.91     12.35 o 
  -5   2  12       15.28        7.38     14.05 o 
  -4   2  12       88.96       65.30     15.19 o 
  -3   2  12       27.88        3.66      8.54 o 
  -2   2  12        6.15       -5.48      7.06 o 
  -1   2  12       67.68       47.46      8.93 o 
   0   2  12        3.77       -9.01      9.01 o 
   1   2  12        0.12       -7.32      9.07 o 
   2   2  12       14.44       25.82     10.92 o 
   3   2  12       20.35       23.90     14.73 o 
   4   2  12        5.65       -2.76     22.48 o 
  -7   3  12        1.80        7.08     12.76 o 
  -6   3  12        0.15       -5.34      9.28 o 
  -5   3  12       22.14       10.16     10.97 o 
  -4   3  12       13.51        1.83      8.16 o 
  -3   3  12       10.71       -3.06      7.59 o 
  -2   3  12       31.23       42.54     11.19 o 
  -1   3  12       26.72       11.44     10.07 o 
   0   3  12        2.33       10.83     10.32 o 
   1   3  12        9.21       12.45      9.70 o 
   2   3  12       13.35        3.69      9.34 o 
   3   3  12        7.05        5.83      9.93 o 
   4   3  12       48.54       46.93     18.26 o 
  -7   4  12        4.13       -3.67     16.40 o 
  -6   4  12        6.59        8.11     10.97 o 
  -5   4  12       13.45        1.42     10.25 o 
  -4   4  12        3.05       -1.98      7.86 o 
  -3   4  12       29.22       19.48     11.58 o 
  -2   4  12        4.31       -4.36     10.25 o 
  -1   4  12       35.76       48.58     18.66 o 
   0   4  12      141.80      183.06     18.79 o 
   1   4  12        6.20       -2.19      8.98 o 
   2   4  12       57.61       31.69     12.14 o 
   3   4  12        4.43       -2.17     14.31 o 
   4   4  12      113.74      115.44     23.64 o 
  -6   5  12        1.46       -5.62     11.25 o 
  -5   5  12       13.98       10.73     12.23 o 
  -4   5  12       23.62       15.03      9.38 o 
  -3   5  12        8.75        6.29     13.44 o 
  -2   5  12        6.07        5.95     11.69 o 
  -1   5  12        0.86       -3.33     12.52 o 
   0   5  12        0.02       -8.51      8.51 o 
   1   5  12        0.21       -5.18     11.76 o 
   2   5  12      143.55      159.67     18.58 o 
   3   5  12       13.38        2.12     11.32 o 
   4   5  12       17.07       -7.48     10.90 o 
  -6   6  12        6.90       10.31     10.28 o 
  -5   6  12        5.48        4.47      9.54 o 
  -4   6  12        5.72        7.59      8.85 o 
  -3   6  12        4.25       -0.87     17.03 o 
  -2   6  12       22.93       20.35     14.23 o 
  -1   6  12       23.20       27.23     17.74 o 
   0   6  12      273.50      255.19     28.26 o 
   1   6  12       51.75       30.27     14.23 o 
   2   6  12        2.83        5.41     10.27 o 
   3   6  12       23.18       12.97     12.57 o 
   4   6  12       14.97       20.92     12.19 o 
  -6   7  12        8.43        7.60     10.89 o 
  -5   7  12        1.90       -4.28      9.59 o 
  -4   7  12        1.72       24.86     14.97 o 
  -3   7  12       61.45       44.25     15.55 o 
  -2   7  12        8.02       10.54     13.15 o 
  -1   7  12        3.37        2.27     11.66 o 
   0   7  12      148.81      150.70     35.46 o 
   1   7  12       34.17        9.80     13.58 o 
   2   7  12      277.65      229.87     27.13 o 
   3   7  12       39.44       29.43     13.47 o 
  -5   8  12       17.14        1.06     14.30 o 
  -4   8  12        9.36       18.96     15.40 o 
  -3   8  12       37.44       42.12     16.26 o 
  -2   8  12       41.69       49.42     16.64 o 
  -1   8  12        6.36       18.18     13.71 o 
   0   8  12        6.73        5.96     12.58 o 
   1   8  12      136.16      163.20     31.12 o 
   2   8  12       65.55       43.62     15.23 o 
   3   8  12      134.35      105.41     20.94 o 
  -5   9  12       53.88       55.01     19.59 o 
  -4   9  12       11.88       24.38     15.16 o 
  -3   9  12        0.30       -7.43     12.74 o 
  -2   9  12       71.37       61.65     39.30 o 
  -1   9  12        2.44        7.96     12.85 o 
   0   9  12        0.04      -10.73     11.19 o 
   1   9  12        0.00       -2.07     13.40 o 
   2   9  12      155.76      161.25     23.93 o 
  -4  10  12        2.18       -7.93     15.50 o 
  -3  10  12       19.85       10.52     15.88 o 
  -2  10  12       34.34       42.77     17.43 o 
  -1  10  12        2.59       -4.18     11.65 o 
   0  10  12       80.45       86.95     19.35 o 
   1  10  12       33.82       73.76     18.59 o 
   2  10  12       30.65       27.31     15.54 o 
  -4  11  12       98.17       95.56     23.87 o 
  -3  11  12        2.17        2.52     16.13 o 
  -2  11  12        0.61       12.92     26.97 o 
  -1  11  12        0.47       -6.08     28.97 o 
   0  11  12       12.76       14.47     18.75 o 
   1  11  12        2.95        8.94     18.97 o 
  -2  12  12        0.01        0.09     14.13 o 
  -1  12  12        0.07      -13.12     13.12 o 
   0  12  12        2.98       33.58     16.75 o 
  -6   1  13        3.68       -3.96     11.02 o 
  -5   1  13        8.46        6.46     11.30 o 
  -4   1  13        7.91       17.19     16.68 o 
  -3   1  13        0.58       -7.83      9.95 o 
  -2   1  13        0.99        6.53     10.95 o 
  -1   1  13      214.45      220.75     17.04 o 
   0   1  13      155.22      166.53     18.42 o 
   1   1  13        2.88        2.42     15.77 o 
   2   1  13        4.89       -1.57     13.74 o 
   3   1  13        9.32       26.21     30.00 o 
  -6   2  13       10.68       -9.95      9.95 o 
  -5   2  13       21.63        7.65     11.20 o 
  -4   2  13        6.18       -5.05      9.85 o 
  -3   2  13      141.51      135.72     20.89 o 
  -2   2  13       11.32        5.29      9.30 o 
  -1   2  13        5.09        8.74     12.61 o 
   0   2  13       12.20        2.48     12.82 o 
   1   2  13        4.85        1.27     17.58 o 
   2   2  13       31.95       25.47     19.30 o 
   3   2  13       48.30       65.18     28.36 o 
  -6   3  13       19.13       18.11     12.90 o 
  -5   3  13        7.59        8.25     19.21 o 
  -4   3  13       49.96       64.31     24.39 o 
  -3   3  13       38.22       17.88      9.84 o 
  -2   3  13       17.56        4.58     11.13 o 
  -1   3  13       78.67       45.78     23.45 o 
   0   3  13        5.87        3.17     10.28 o 
   1   3  13       38.46       35.04     16.45 o 
   2   3  13       24.02       27.77     13.30 o 
   3   3  13        0.08        7.01     15.56 o 
  -6   4  13       28.50       15.83     32.58 o 
  -5   4  13        0.21      -10.06     10.06 o 
  -4   4  13        7.83        4.92      9.36 o 
  -3   4  13       50.40       64.74     17.05 o 
  -2   4  13        1.55       -7.41     11.19 o 
  -1   4  13        0.78       15.72     12.47 o 
   0   4  13       16.73        5.49     12.48 o 
   1   4  13       14.41       16.13     14.95 o 
   2   4  13        0.76        9.99     10.91 o 
   3   4  13        0.99      -13.37     13.37 o 
  -6   5  13        1.50        7.07     12.51 o 
  -5   5  13       34.24       30.74     11.82 o 
  -4   5  13        0.08       -0.41      9.05 o 
  -3   5  13        0.22      -10.97     10.97 o 
  -2   5  13        4.83       -2.01     11.75 o 
  -1   5  13        5.39       -3.97     11.65 o 
   0   5  13        8.94       -2.98     11.95 o 
   1   5  13       14.12        5.73      9.78 o 
   2   5  13        0.19      -14.82     14.82 o 
   3   5  13        7.13        6.21     11.04 o 
  -5   6  13       13.97       13.85     10.88 o 
  -4   6  13        0.00        2.28     11.25 o 
  -3   6  13        0.11        0.65     20.53 o 
  -2   6  13        0.18        9.46     12.23 o 
  -1   6  13       39.75       31.82     14.94 o 
   0   6  13        4.63        6.93     17.38 o 
   1   6  13       47.75       58.10     16.08 o 
   2   6  13        6.97       22.63     11.90 o 
   3   6  13        4.41       -8.03     16.57 o 
  -5   7  13        9.05      -13.48     13.48 o 
  -4   7  13        4.51       -1.30     12.98 o 
  -3   7  13       39.23       15.64     14.13 o 
  -2   7  13       10.97       10.90     19.02 o 
  -1   7  13       52.66       51.07     34.22 o 
   0   7  13        7.70        6.24     19.99 o 
   1   7  13        6.44        3.10     17.92 o 
   2   7  13       25.91       -2.73     10.95 o 
  -4   8  13        3.93       -8.34     13.67 o 
  -3   8  13        9.84        6.03     15.08 o 
  -2   8  13       12.32       23.19     14.50 o 
  -1   8  13        6.84       -6.81     13.32 o 
   0   8  13        0.11        3.12     15.24 o 
   1   8  13       51.27       28.90     15.60 o 
   2   8  13       62.30       62.17     18.24 o 
  -4   9  13       47.86       39.55     17.96 o 
  -3   9  13       32.14       29.00     16.26 o 
  -2   9  13        0.07        7.19     13.11 o 
  -1   9  13        0.25        7.61     13.47 o 
   0   9  13        5.47       32.01     15.26 o 
   1   9  13        1.57        1.60     19.75 o 
  -3  10  13       23.20       34.02     20.13 o 
  -2  10  13        0.77        2.86     14.59 o 
  -1  10  13       16.57       14.28     14.91 o 
   0  10  13       22.36       28.13     16.19 o 
  -5   0  14       31.24       -2.38     16.15 o 
  -4   0  14        0.47       -5.73     14.86 o 
  -3   0  14        0.76       10.31     18.35 o 
  -2   0  14       69.93       37.12     21.55 o 
  -1   0  14       16.90        8.81     13.31 o 
   0   0  14      107.34      183.87     34.50 o 
   1   0  14      194.16      186.72     38.01 o 
   2   0  14       17.43        2.82     21.06 o 
  -5   1  14        2.76      -10.52     10.52 o 
  -4   1  14        2.41       15.32     12.47 o 
  -3   1  14       16.32       -9.62      9.62 o 
  -2   1  14       41.37       47.51     23.23 o 
  -1   1  14       10.04       15.44     11.18 o 
   0   1  14       35.87       27.88     16.63 o 
   1   1  14        0.34       -6.32     13.76 o 
   2   1  14       15.07       10.48     16.26 o 
  -5   2  14       24.76       40.35     20.47 o 
  -4   2  14       10.10       -3.88     16.37 o 
  -3   2  14        6.43      -10.48     10.48 o 
  -2   2  14        7.62       -6.36     15.51 o 
  -1   2  14        0.38       -5.57     17.24 o 
   0   2  14        7.06        2.06     10.16 o 
   1   2  14        0.09       -7.96     12.39 o 
   2   2  14       45.13       19.65     41.97 o 
  -5   3  14       24.14       15.12     14.40 o 
  -4   3  14        7.09       20.83     12.96 o 
  -3   3  14        7.49       11.74     23.42 o 
  -2   3  14        5.93       -2.29     14.32 o 
  -1   3  14        2.41       17.03     19.40 o 
   0   3  14        2.01        2.82     10.75 o 
   1   3  14        0.82        8.21     10.74 o 
   2   3  14        2.47       15.29     15.09 o 
  -5   4  14       36.08       17.45     13.79 o 
  -4   4  14       15.20       13.04     12.99 o 
  -3   4  14        3.83       -3.50     11.97 o 
  -2   4  14       89.77       94.35     19.15 o 
  -1   4  14        6.48       -5.42     16.27 o 
   0   4  14       17.67       12.06     13.25 o 
   1   4  14       18.54        5.31     19.21 o 
   2   4  14        0.96      -10.78     14.58 o 
  -4   5  14       84.70      112.33     21.69 o 
  -3   5  14        2.63        0.10     10.90 o 
  -2   5  14        6.95       -4.41     12.35 o 
  -1   5  14        3.15       -5.75     17.67 o 
   0   5  14       20.52       17.12     18.63 o 
   1   5  14       25.49       27.00     14.05 o 
  -4   6  14        6.49       -6.37     12.69 o 
  -3   6  14        0.05        0.21     11.75 o 
  -2   6  14       43.68       88.56     31.22 o 
  -1   6  14        8.14       23.37     20.12 o 
   0   6  14        0.15       -0.47     16.42 o 
   1   6  14       13.07       30.27     14.88 o 
  -3   7  14       17.45       21.50     15.52 o 
  -2   7  14        0.13        0.33     13.41 o 
  -1   7  14       30.69       47.75     16.73 o 
   0   7  14       27.71       22.84     20.94 o 
  -2   8  14       13.11       29.76     18.59 o 
  -1   8  14        8.89        4.28     13.41 o 
  -4   1  15        0.59      -11.35     11.35 o 
  -3   1  15        9.26       -3.75     16.78 o 
  -2   1  15        0.01      -14.04     16.76 o 
   0   1  15        6.13       -4.77     13.49 o 
  -3   2  15        2.41      -11.23     17.83 o 
  -2   2  15        8.53       -1.63     18.09 o 
  -1   2  15       16.66        6.97     20.28 o 
   0   2  15        1.87       -9.50     30.97 o 
  -3   3  15       37.60       16.97     22.41 o 
  -2   3  15        9.91      -16.21     16.21 o 
  -1   3  15       39.21       74.78     27.74 o 
   0   3  15       20.73       32.35     15.76 o 
  -3   4  15       16.93        2.59     13.41 o 
  -2   4  15        0.72       17.14     20.13 o 
  -1   4  15        4.70       31.10     20.51 o 
   0   4  15        8.47       -1.36     18.42 o 
  -2   5  15        0.98        9.92     22.61 o 
                                                 
